# Supplementary material for: T cell responses in repeated controlled human schistosome infection compared to natural exposure
Source: Nat Commun. 2025 Jul 24;16:6827. doi: 10.1038/s41467-025-62144-8 (PMC12290099; doi:10.1038/s41467-025-62144-8)
Supplement: Supplementary file 4 — Source Data [file 41467_2025_62144_MOESM4_ESM.xlsx]

## Sheet: Figure 1b
Figure 1b
Summarised							Raw
Timepoint	Group	marker	mean	upper SEM	lower SEM		Participant	Timepoint	marker	perc
0	reinfection	CD4..percCD3	67.2542	69.5535	64.9549		RC-01	0	CD4.CD8..percCD3	1.15719
2	reinfection	CD4..percCD3	67.2675	70.2979	64.2371		RC-01	0	CD4..percCD3	76.2344
4	reinfection	CD4..percCD3	67.5666	69.7415	65.3918		RC-01	0	CD8..percCD3	20.2785
8	reinfection	CD4..percCD3	68.5507	71.2008	65.9006		RC-01	0	TCRgd..percCD3.1	0.992938
9	reinfection	CD4..percCD3	63.9607	66.8724	61.0489		RC-01	2	CD4.CD8..percCD3	1.10382
11	reinfection	CD4..percCD3	65.268	67.829	62.7069		RC-01	2	CD4..percCD3	74.8426
13	reinfection	CD4..percCD3	68.7701	71.6513	65.8888		RC-01	2	CD8..percCD3	21.3317
17	reinfection	CD4..percCD3	68.2244	70.4551	65.9936		RC-01	2	TCRgd..percCD3.1	1.28803
18	reinfection	CD4..percCD3	67.3002	70.8204	63.7799		RC-01	4	CD4.CD8..percCD3	1.202
20	reinfection	CD4..percCD3	66.5877	69.2449	63.9305		RC-01	4	CD4..percCD3	72.4161
22	reinfection	CD4..percCD3	67.6882	70.5042	64.8723		RC-01	4	CD8..percCD3	23.3268
26	reinfection	CD4..percCD3	66.4031	68.9408	63.8654		RC-01	4	TCRgd..percCD3.1	1.49954
0	reinfection	CD4negCD8neg.percCD3	1.3145	1.45336	1.17564		RC-01	8	CD4.CD8..percCD3	1.3539
2	reinfection	CD4negCD8neg.percCD3	1.20681	1.38597	1.02765		RC-01	8	CD4..percCD3	74.4779
4	reinfection	CD4negCD8neg.percCD3	1.66293	2.12747	1.19838		RC-01	8	CD8..percCD3	21.3846
8	reinfection	CD4negCD8neg.percCD3	1.38065	1.59263	1.16866		RC-01	8	TCRgd..percCD3.1	1.31844
9	reinfection	CD4negCD8neg.percCD3	2.59255	3.71291	1.4722		RC-01	9	CD4.CD8..percCD3	1.90648
11	reinfection	CD4negCD8neg.percCD3	2.49801	3.59152	1.4045		RC-01	9	CD4..percCD3	74.2686
13	reinfection	CD4negCD8neg.percCD3	1.85934	2.50636	1.21233		RC-01	9	CD8..percCD3	20.3502
17	reinfection	CD4negCD8neg.percCD3	1.90161	2.4967	1.30651		RC-01	9	TCRgd..percCD3.1	1.46611
18	reinfection	CD4negCD8neg.percCD3	1.97712	2.63932	1.31492		RC-01	11	CD4.CD8..percCD3	1.69247
20	reinfection	CD4negCD8neg.percCD3	1.70169	2.09534	1.30803		RC-01	11	CD4..percCD3	71.4945
22	reinfection	CD4negCD8neg.percCD3	1.7045	2.16771	1.24128		RC-01	11	CD8..percCD3	23.4371
26	reinfection	CD4negCD8neg.percCD3	1.54003	1.82152	1.25854		RC-01	11	TCRgd..percCD3.1	1.69089
0	reinfection	CD8..percCD3	25.5701	27.1779	23.9623		RC-01	13	CD4.CD8..percCD3	1.48988
2	reinfection	CD8..percCD3	25.501	27.759	23.243		RC-01	13	CD4..percCD3	73.7272
4	reinfection	CD8..percCD3	24.1284	25.3547	22.9022		RC-01	13	CD8..percCD3	21.9313
8	reinfection	CD8..percCD3	24.099	25.8029	22.3951		RC-01	13	TCRgd..percCD3.1	1.26344
9	reinfection	CD8..percCD3	25.6608	27.1519	24.1697		RC-01	17	CD4.CD8..percCD3	1.62775
11	reinfection	CD8..percCD3	24.6707	25.9953	23.346		RC-01	17	CD4..percCD3	66.1228
13	reinfection	CD8..percCD3	22.8851	24.5706	21.1997		RC-01	17	CD8..percCD3	26.854
17	reinfection	CD8..percCD3	23.8446	25.2894	22.3999		RC-01	17	TCRgd..percCD3.1	3.45527
18	reinfection	CD8..percCD3	23.5951	25.2895	21.9008		RC-01	18	CD4.CD8..percCD3	1.50142
20	reinfection	CD8..percCD3	25.2501	26.8526	23.6477		RC-01	18	CD4..percCD3	73.3819
22	reinfection	CD8..percCD3	24.6072	26.4066	22.8078		RC-01	18	CD8..percCD3	21.7483
26	reinfection	CD8..percCD3	25.9342	27.6344	24.234		RC-01	18	TCRgd..percCD3.1	1.77611
0	reinfection	TCRgd..percCD3.1	4.06875	5.08711	3.05039		RC-01	20	CD4.CD8..percCD3	1.42682
2	reinfection	TCRgd..percCD3.1	4.13729	5.26204	3.01255		RC-01	20	CD4..percCD3	71.8674
4	reinfection	TCRgd..percCD3.1	4.72134	6.03814	3.40453		RC-01	20	CD8..percCD3	23.2861
8	reinfection	TCRgd..percCD3.1	4.13815	5.43227	2.84402		RC-01	20	TCRgd..percCD3.1	1.80503
9	reinfection	TCRgd..percCD3.1	5.51164	7.17874	3.84453		RC-01	22	CD4.CD8..percCD3	1.48272
11	reinfection	TCRgd..percCD3.1	5.4735	7.05564	3.89136		RC-01	22	CD4..percCD3	75.0516
13	reinfection	TCRgd..percCD3.1	4.68885	6.2517	3.126		RC-01	22	CD8..percCD3	20.5421
17	reinfection	TCRgd..percCD3.1	4.13489	5.24924	3.02054		RC-01	22	TCRgd..percCD3.1	1.29466
18	reinfection	TCRgd..percCD3.1	5.06095	7.18164	2.94027		RC-01	26	CD4.CD8..percCD3	1.55882
20	reinfection	TCRgd..percCD3.1	4.50344	5.85984	3.14703		RC-01	26	CD4..percCD3	71.1463
22	reinfection	TCRgd..percCD3.1	4.03794	5.35896	2.71692		RC-01	26	CD8..percCD3	24.0867
26	reinfection	TCRgd..percCD3.1	4.13951	5.37203	2.90699		RC-01	26	TCRgd..percCD3.1	1.29733
							RC-02	0	CD4.CD8..percCD3	0.878073
							RC-02	0	CD4..percCD3	64.5844
							RC-02	0	CD8..percCD3	31.3077
							RC-02	0	TCRgd..percCD3.1	1.28011
							RC-02	2	CD4.CD8..percCD3	0.755747
							RC-02	2	CD4..percCD3	58.4755
							RC-02	2	CD8..percCD3	37.3612
							RC-02	2	TCRgd..percCD3.1	1.40329
							RC-02	4	CD4.CD8..percCD3	0.68289
							RC-02	4	CD4..percCD3	66.5384
							RC-02	4	CD8..percCD3	29.6095
							RC-02	4	TCRgd..percCD3.1	1.34522
							RC-02	8	CD4.CD8..percCD3	0.811506
							RC-02	8	CD4..percCD3	64.5613
							RC-02	8	CD8..percCD3	31.7741
							RC-02	8	TCRgd..percCD3.1	1.01896
							RC-02	9	CD4.CD8..percCD3	1.01296
							RC-02	9	CD4..percCD3	64.1718
							RC-02	9	CD8..percCD3	31.3203
							RC-02	9	TCRgd..percCD3.1	1.44609
							RC-02	11	CD4.CD8..percCD3	0.880744
							RC-02	11	CD4..percCD3	63.071
							RC-02	11	CD8..percCD3	32.0671
							RC-02	11	TCRgd..percCD3.1	1.81264
							RC-02	17	CD4.CD8..percCD3	0.746309
							RC-02	17	CD4..percCD3	62.3819
							RC-02	17	CD8..percCD3	33.6846
							RC-02	17	TCRgd..percCD3.1	1.33539
							RC-02	18	CD4.CD8..percCD3	0.810022
							RC-02	18	CD4..percCD3	61.7555
							RC-02	18	CD8..percCD3	33.5578
							RC-02	18	TCRgd..percCD3.1	1.7702
							RC-02	20	CD4.CD8..percCD3	0.895877
							RC-02	20	CD4..percCD3	60.6326
							RC-02	20	CD8..percCD3	34.5818
							RC-02	20	TCRgd..percCD3.1	1.84997
							RC-02	22	CD4.CD8..percCD3	0.635865
							RC-02	22	CD4..percCD3	63.7736
							RC-02	22	CD8..percCD3	32.5893
							RC-02	22	TCRgd..percCD3.1	0.877673
							RC-02	26	CD4.CD8..percCD3	0.821978
							RC-02	26	CD4..percCD3	62.0348
							RC-02	26	CD8..percCD3	33.3049
							RC-02	26	TCRgd..percCD3.1	1.67021
							RC-03	0	CD4.CD8..percCD3	1.49909
							RC-03	0	CD4..percCD3	66.0762
							RC-03	0	CD8..percCD3	27.2353
							RC-03	0	TCRgd..percCD3.1	4.24193
							RC-03	2	CD4.CD8..percCD3	1.32048
							RC-03	2	CD4..percCD3	68.5208
							RC-03	2	CD8..percCD3	25.9378
							RC-03	2	TCRgd..percCD3.1	3.32062
							RC-03	4	CD4.CD8..percCD3	1.19009
							RC-03	4	CD4..percCD3	70.4278
							RC-03	4	CD8..percCD3	24.4327
							RC-03	4	TCRgd..percCD3.1	3.14612
							RC-03	8	CD4.CD8..percCD3	1.40697
							RC-03	8	CD4..percCD3	66.5854
							RC-03	8	CD8..percCD3	27.4648
							RC-03	8	TCRgd..percCD3.1	3.68589
							RC-03	9	CD4.CD8..percCD3	1.56931
							RC-03	9	CD4..percCD3	64.7628
							RC-03	9	CD8..percCD3	29.174
							RC-03	9	TCRgd..percCD3.1	3.55021
							RC-03	11	CD4.CD8..percCD3	1.58295
							RC-03	11	CD4..percCD3	66.2512
							RC-03	11	CD8..percCD3	27.8681
							RC-03	11	TCRgd..percCD3.1	3.24952
							RC-03	13	CD4.CD8..percCD3	1.07176
							RC-03	13	CD4..percCD3	69.3205
							RC-03	13	CD8..percCD3	26.5914
							RC-03	13	TCRgd..percCD3.1	2.25216
							RC-03	17	CD4.CD8..percCD3	1.37423
							RC-03	17	CD4..percCD3	69.888
							RC-03	17	CD8..percCD3	25.2558
							RC-03	17	TCRgd..percCD3.1	2.5556
							RC-03	18	CD4.CD8..percCD3	1.42916
							RC-03	18	CD4..percCD3	69.1972
							RC-03	18	CD8..percCD3	26.2356
							RC-03	18	TCRgd..percCD3.1	2.20049
							RC-03	20	CD4.CD8..percCD3	1.14733
							RC-03	20	CD4..percCD3	69.1971
							RC-03	20	CD8..percCD3	26.6642
							RC-03	20	TCRgd..percCD3.1	2.26523
							RC-03	22	CD4.CD8..percCD3	1.28839
							RC-03	22	CD4..percCD3	68.2404
							RC-03	22	CD8..percCD3	26.6947
							RC-03	22	TCRgd..percCD3.1	2.87096
							RC-03	26	CD4.CD8..percCD3	1.19234
							RC-03	26	CD4..percCD3	67.5085
							RC-03	26	CD8..percCD3	28.4935
							RC-03	26	TCRgd..percCD3.1	2.08887
							RC-04	0	CD4.CD8..percCD3	1.20185
							RC-04	0	CD4..percCD3	69.67
							RC-04	0	CD8..percCD3	26.5403
							RC-04	0	TCRgd..percCD3.1	0.985061
							RC-04	4	CD4.CD8..percCD3	6.52625
							RC-04	4	CD4..percCD3	60.7855
							RC-04	4	CD8..percCD3	27.8253
							RC-04	4	TCRgd..percCD3.1	1.16978
							RC-04	8	CD4.CD8..percCD3	2.40697
							RC-04	8	CD4..percCD3	68.3827
							RC-04	8	CD8..percCD3	25.9018
							RC-04	8	TCRgd..percCD3.1	0.915433
							RC-04	9	CD4.CD8..percCD3	14.738
							RC-04	9	CD4..percCD3	56.2093
							RC-04	9	CD8..percCD3	21.9431
							RC-04	9	TCRgd..percCD3.1	1.21336
							RC-04	11	CD4.CD8..percCD3	13.2857
							RC-04	11	CD4..percCD3	56.6744
							RC-04	11	CD8..percCD3	23.1771
							RC-04	11	TCRgd..percCD3.1	1.20679
							RC-04	13	CD4.CD8..percCD3	7.45106
							RC-04	13	CD4..percCD3	71.8877
							RC-04	13	CD8..percCD3	17.4532
							RC-04	13	TCRgd..percCD3.1	0.37635
							RC-04	17	CD4.CD8..percCD3	8.17008
							RC-04	17	CD4..percCD3	63.0623
							RC-04	17	CD8..percCD3	23.4173
							RC-04	17	TCRgd..percCD3.1	1.36436
							RC-04	18	CD4.CD8..percCD3	8.67617
							RC-04	18	CD4..percCD3	64.0824
							RC-04	18	CD8..percCD3	22.5735
							RC-04	18	TCRgd..percCD3.1	0.812654
							RC-04	20	CD4.CD8..percCD3	5.09465
							RC-04	20	CD4..percCD3	65.9296
							RC-04	20	CD8..percCD3	25.0143
							RC-04	20	TCRgd..percCD3.1	1.19847
							RC-04	22	CD4.CD8..percCD3	5.8921
							RC-04	22	CD4..percCD3	64.1219
							RC-04	22	CD8..percCD3	25.6286
							RC-04	22	TCRgd..percCD3.1	1.14856
							RC-04	26	CD4.CD8..percCD3	3.79062
							RC-04	26	CD4..percCD3	58.751
							RC-04	26	CD8..percCD3	32.3641
							RC-04	26	TCRgd..percCD3.1	1.81389
							RC-05	0	CD4.CD8..percCD3	0.926043
							RC-05	0	CD4..percCD3	65.7276
							RC-05	0	CD8..percCD3	28.9454
							RC-05	0	TCRgd..percCD3.1	2.35804
							RC-05	2	CD4.CD8..percCD3	0.77524
							RC-05	2	CD4..percCD3	69.3491
							RC-05	2	CD8..percCD3	26.2012
							RC-05	2	TCRgd..percCD3.1	1.90228
							RC-05	4	CD4.CD8..percCD3	0.603828
							RC-05	4	CD4..percCD3	77.035
							RC-05	4	CD8..percCD3	20.4827
							RC-05	4	TCRgd..percCD3.1	0.584289
							RC-05	8	CD4.CD8..percCD3	1.36452
							RC-05	8	CD4..percCD3	72.5059
							RC-05	8	CD8..percCD3	22.6166
							RC-05	8	TCRgd..percCD3.1	1.43925
							RC-05	9	CD4.CD8..percCD3	0.949818
							RC-05	9	CD4..percCD3	66.1626
							RC-05	9	CD8..percCD3	27.6069
							RC-05	9	TCRgd..percCD3.1	3.27488
							RC-05	11	CD4.CD8..percCD3	0.917789
							RC-05	11	CD4..percCD3	69.6926
							RC-05	11	CD8..percCD3	25.6523
							RC-05	11	TCRgd..percCD3.1	2.03112
							RC-05	13	CD4.CD8..percCD3	0.853019
							RC-05	13	CD4..percCD3	70.1763
							RC-05	13	CD8..percCD3	25.39
							RC-05	13	TCRgd..percCD3.1	1.90166
							RC-05	17	CD4.CD8..percCD3	0.930259
							RC-05	17	CD4..percCD3	70.5737
							RC-05	17	CD8..percCD3	24.658
							RC-05	17	TCRgd..percCD3.1	2.07025
							RC-05	18	CD4.CD8..percCD3	0.78647
							RC-05	18	CD4..percCD3	66.5589
							RC-05	18	CD8..percCD3	27.9535
							RC-05	18	TCRgd..percCD3.1	2.88635
							RC-05	20	CD4.CD8..percCD3	0.833616
							RC-05	20	CD4..percCD3	72.2899
							RC-05	20	CD8..percCD3	23.8581
							RC-05	20	TCRgd..percCD3.1	1.57295
							RC-05	22	CD4.CD8..percCD3	0.849642
							RC-05	22	CD4..percCD3	67.2025
							RC-05	22	CD8..percCD3	28.0029
							RC-05	22	TCRgd..percCD3.1	2.12443
							RC-05	26	CD4.CD8..percCD3	0.964343
							RC-05	26	CD4..percCD3	68.2293
							RC-05	26	CD8..percCD3	26.3978
							RC-05	26	TCRgd..percCD3.1	2.26961
							RC-06	0	CD4.CD8..percCD3	2.01842
							RC-06	0	CD4..percCD3	60.456
							RC-06	0	CD8..percCD3	29.794
							RC-06	0	TCRgd..percCD3.1	4.75786
							RC-06	2	CD4.CD8..percCD3	1.88762
							RC-06	2	CD4..percCD3	62.209
							RC-06	2	CD8..percCD3	27.9403
							RC-06	2	TCRgd..percCD3.1	4.58257
							RC-06	4	CD4.CD8..percCD3	1.54644
							RC-06	4	CD4..percCD3	62.8862
							RC-06	4	CD8..percCD3	28.3818
							RC-06	4	TCRgd..percCD3.1	4.4355
							RC-06	8	CD4.CD8..percCD3	2.01823
							RC-06	8	CD4..percCD3	59.6353
							RC-06	8	CD8..percCD3	30.9534
							RC-06	8	TCRgd..percCD3.1	4.26771
							RC-06	9	CD4.CD8..percCD3	1.61987
							RC-06	9	CD4..percCD3	61.8566
							RC-06	9	CD8..percCD3	30.5374
							RC-06	9	TCRgd..percCD3.1	3.3043
							RC-06	13	CD4.CD8..percCD3	1.83746
							RC-06	13	CD4..percCD3	63.2361
							RC-06	13	CD8..percCD3	27.0959
							RC-06	13	TCRgd..percCD3.1	4.7169
							RC-06	17	CD4.CD8..percCD3	1.55601
							RC-06	17	CD4..percCD3	66.8453
							RC-06	17	CD8..percCD3	26.1208
							RC-06	17	TCRgd..percCD3.1	2.9003
							RC-06	18	CD4.CD8..percCD3	1.67251
							RC-06	18	CD4..percCD3	65.0381
							RC-06	18	CD8..percCD3	28.0295
							RC-06	18	TCRgd..percCD3.1	2.66381
							RC-06	20	CD4.CD8..percCD3	2.21291
							RC-06	20	CD4..percCD3	62.0926
							RC-06	20	CD8..percCD3	27.6105
							RC-06	20	TCRgd..percCD3.1	4.68946
							RC-06	22	CD4.CD8..percCD3	2.04536
							RC-06	22	CD4..percCD3	60.4067
							RC-06	22	CD8..percCD3	29.7739
							RC-06	22	TCRgd..percCD3.1	4.31863
							RC-06	26	CD4.CD8..percCD3	1.83229
							RC-06	26	CD4..percCD3	62.4717
							RC-06	26	CD8..percCD3	28.8373
							RC-06	26	TCRgd..percCD3.1	3.81927
							RC-07	0	CD4.CD8..percCD3	0.488705
							RC-07	0	CD4..percCD3	84.8226
							RC-07	0	CD8..percCD3	12.5805
							RC-07	0	TCRgd..percCD3.1	1.29546
							RC-07	2	CD4.CD8..percCD3	0.379994
							RC-07	2	CD4..percCD3	86.2252
							RC-07	2	CD8..percCD3	11.3975
							RC-07	2	TCRgd..percCD3.1	0.978797
							RC-07	4	CD4.CD8..percCD3	0.537388
							RC-07	4	CD4..percCD3	81.9365
							RC-07	4	CD8..percCD3	14.5484
							RC-07	4	TCRgd..percCD3.1	1.99119
							RC-07	8	CD4.CD8..percCD3	0.479822
							RC-07	8	CD4..percCD3	84.9942
							RC-07	8	CD8..percCD3	12.3087
							RC-07	8	TCRgd..percCD3.1	1.36775
							RC-07	9	CD4.CD8..percCD3	0.483673
							RC-07	9	CD4..percCD3	81.5997
							RC-07	9	CD8..percCD3	15.1795
							RC-07	9	TCRgd..percCD3.1	1.89963
							RC-07	11	CD4.CD8..percCD3	0.510933
							RC-07	11	CD4..percCD3	81.9349
							RC-07	11	CD8..percCD3	14.6589
							RC-07	11	TCRgd..percCD3.1	2.0265
							RC-07	13	CD4.CD8..percCD3	0.380762
							RC-07	13	CD4..percCD3	86.3954
							RC-07	13	CD8..percCD3	11.4753
							RC-07	13	TCRgd..percCD3.1	0.995915
							RC-07	17	CD4.CD8..percCD3	0.387542
							RC-07	17	CD4..percCD3	84.1479
							RC-07	17	CD8..percCD3	12.968
							RC-07	17	TCRgd..percCD3.1	1.73486
							RC-07	18	CD4.CD8..percCD3	0.296491
							RC-07	18	CD4..percCD3	87.6361
							RC-07	18	CD8..percCD3	10.5754
							RC-07	18	TCRgd..percCD3.1	0.812959
							RC-07	20	CD4.CD8..percCD3	0.418896
							RC-07	20	CD4..percCD3	83.5796
							RC-07	20	CD8..percCD3	13.781
							RC-07	20	TCRgd..percCD3.1	1.45904
							RC-07	22	CD4.CD8..percCD3	0.347214
							RC-07	22	CD4..percCD3	87.4313
							RC-07	22	CD8..percCD3	10.6992
							RC-07	22	TCRgd..percCD3.1	0.843776
							RC-07	26	CD4.CD8..percCD3	0.475114
							RC-07	26	CD4..percCD3	84.6672
							RC-07	26	CD8..percCD3	12.6451
							RC-07	26	TCRgd..percCD3.1	1.39075
							RC-08	0	CD4.CD8..percCD3	1.85797
							RC-08	0	CD4..percCD3	55.4305
							RC-08	0	CD8..percCD3	29.4601
							RC-08	0	TCRgd..percCD3.1	11.2622
							RC-08	2	CD4.CD8..percCD3	2.2069
							RC-08	2	CD4..percCD3	52.3788
							RC-08	2	CD8..percCD3	29.9024
							RC-08	2	TCRgd..percCD3.1	12.9469
							RC-08	4	CD4.CD8..percCD3	2.23674
							RC-08	4	CD4..percCD3	54.578
							RC-08	4	CD8..percCD3	25.9834
							RC-08	4	TCRgd..percCD3.1	14.4268
							RC-08	8	CD4.CD8..percCD3	2.48743
							RC-08	8	CD4..percCD3	51.1336
							RC-08	8	CD8..percCD3	28.8644
							RC-08	8	TCRgd..percCD3.1	14.8544
							RC-08	9	CD4.CD8..percCD3	2.89004
							RC-08	9	CD4..percCD3	46.7113
							RC-08	9	CD8..percCD3	28.7589
							RC-08	9	TCRgd..percCD3.1	18.7295
							RC-08	11	CD4.CD8..percCD3	2.59939
							RC-08	11	CD4..percCD3	48.9706
							RC-08	11	CD8..percCD3	28.8153
							RC-08	11	TCRgd..percCD3.1	17.0093
							RC-08	13	CD4.CD8..percCD3	2.36762
							RC-08	13	CD4..percCD3	50.1254
							RC-08	13	CD8..percCD3	28.8499
							RC-08	13	TCRgd..percCD3.1	16.0933
							RC-08	17	CD4.CD8..percCD3	2.75159
							RC-08	17	CD4..percCD3	52.0055
							RC-08	17	CD8..percCD3	27.4555
							RC-08	17	TCRgd..percCD3.1	15.02
							RC-08	18	CD4.CD8..percCD3	3.90607
							RC-08	18	CD4..percCD3	35.5756
							RC-08	18	CD8..percCD3	27.8259
							RC-08	18	TCRgd..percCD3.1	27.3643
							RC-08	20	CD4.CD8..percCD3	2.56617
							RC-08	20	CD4..percCD3	47.975
							RC-08	20	CD8..percCD3	30.9227
							RC-08	20	TCRgd..percCD3.1	15.8211
							RC-08	22	CD4.CD8..percCD3	2.67297
							RC-08	22	CD4..percCD3	49.442
							RC-08	22	CD8..percCD3	29.2183
							RC-08	22	TCRgd..percCD3.1	15.8319
							RC-08	26	CD4.CD8..percCD3	2.33579
							RC-08	26	CD4..percCD3	52.3821
							RC-08	26	CD8..percCD3	28.2126
							RC-08	26	TCRgd..percCD3.1	14.62
							RC-09	0	CD4.CD8..percCD3	1.50718
							RC-09	0	CD4..percCD3	72.0246
							RC-09	0	CD8..percCD3	23.4706
							RC-09	0	TCRgd..percCD3.1	1.49502
							RC-09	2	CD4.CD8..percCD3	1.25127
							RC-09	2	CD4..percCD3	68.7073
							RC-09	2	CD8..percCD3	22.5928
							RC-09	2	TCRgd..percCD3.1	5.70617
							RC-09	4	CD4.CD8..percCD3	1.64798
							RC-09	4	CD4..percCD3	60.9247
							RC-09	4	CD8..percCD3	22.4212
							RC-09	4	TCRgd..percCD3.1	12.9026
							RC-09	8	CD4.CD8..percCD3	1.55674
							RC-09	8	CD4..percCD3	65.7623
							RC-09	8	CD8..percCD3	21.7663
							RC-09	8	TCRgd..percCD3.1	8.94481
							RC-09	9	CD4.CD8..percCD3	2.17759
							RC-09	9	CD4..percCD3	54.7172
							RC-09	9	CD8..percCD3	26.9148
							RC-09	9	TCRgd..percCD3.1	13.4343
							RC-09	11	CD4.CD8..percCD3	1.85291
							RC-09	11	CD4..percCD3	60.7684
							RC-09	11	CD8..percCD3	23.0873
							RC-09	11	TCRgd..percCD3.1	11.9921
							RC-09	17	CD4.CD8..percCD3	1.72617
							RC-09	17	CD4..percCD3	68.261
							RC-09	17	CD8..percCD3	23.1333
							RC-09	17	TCRgd..percCD3.1	4.97311
							RC-09	18	CD4.CD8..percCD3	1.47472
							RC-09	18	CD4..percCD3	66.3661
							RC-09	18	CD8..percCD3	24.0313
							RC-09	18	TCRgd..percCD3.1	6.15154
							RC-09	20	CD4.CD8..percCD3	2.07732
							RC-09	20	CD4..percCD3	63.1625
							RC-09	20	CD8..percCD3	23.2296
							RC-09	20	TCRgd..percCD3.1	8.86344
							RC-09	22	CD4.CD8..percCD3	1.5816
							RC-09	22	CD4..percCD3	69.9559
							RC-09	22	CD8..percCD3	20.9562
							RC-09	22	TCRgd..percCD3.1	5.62655
							RC-09	26	CD4.CD8..percCD3	1.9932
							RC-09	26	CD4..percCD3	62.1778
							RC-09	26	CD8..percCD3	25.6686
							RC-09	26	TCRgd..percCD3.1	7.80738
							RC-10	0	CD4.CD8..percCD3	1.85092
							RC-10	0	CD4..percCD3	62.3736
							RC-10	0	CD8..percCD3	23.6647
							RC-10	0	TCRgd..percCD3.1	9.91078
							RC-10	4	CD4.CD8..percCD3	1.52473
							RC-10	4	CD4..percCD3	68.3542
							RC-10	4	CD8..percCD3	23.8487
							RC-10	4	TCRgd..percCD3.1	4.81582
							RC-10	9	CD4.CD8..percCD3	1.79404
							RC-10	9	CD4..percCD3	53.0875
							RC-10	9	CD8..percCD3	31.3922
							RC-10	9	TCRgd..percCD3.1	11.672
							RC-10	11	CD4.CD8..percCD3	1.8753
							RC-10	11	CD4..percCD3	63.0814
							RC-10	11	CD8..percCD3	23.7529
							RC-10	11	TCRgd..percCD3.1	9.52661
							RC-10	13	CD4.CD8..percCD3	1.27289
							RC-10	13	CD4..percCD3	65.6922
							RC-10	13	CD8..percCD3	21.4101
							RC-10	13	TCRgd..percCD3.1	10.1012
							RC-10	17	CD4.CD8..percCD3	1.41324
							RC-10	17	CD4..percCD3	69.1814
							RC-10	17	CD8..percCD3	21.6974
							RC-10	17	TCRgd..percCD3.1	6.30215
							RC-10	18	CD4.CD8..percCD3	1.38015
							RC-10	18	CD4..percCD3	67.4553
							RC-10	18	CD8..percCD3	21.8996
							RC-10	18	TCRgd..percCD3.1	7.83683
							RC-11	0	CD4.CD8..percCD3	0.803329
							RC-11	0	CD4..percCD3	69.6968
							RC-11	0	CD8..percCD3	21.6575
							RC-11	0	TCRgd..percCD3.1	6.5894
							RC-11	2	CD4.CD8..percCD3	0.789757
							RC-11	2	CD4..percCD3	72.0616
							RC-11	2	CD8..percCD3	20.4034
							RC-11	2	TCRgd..percCD3.1	5.59234
							RC-11	4	CD4.CD8..percCD3	0.888326
							RC-11	4	CD4..percCD3	70.1136
							RC-11	4	CD8..percCD3	20.8506
							RC-11	4	TCRgd..percCD3.1	6.87579
							RC-11	8	CD4.CD8..percCD3	0.540949
							RC-11	8	CD4..percCD3	73.7798
							RC-11	8	CD8..percCD3	19.7418
							RC-11	8	TCRgd..percCD3.1	5.05189
							RC-11	9	CD4.CD8..percCD3	0.990567
							RC-11	9	CD4..percCD3	72.8659
							RC-11	9	CD8..percCD3	20.9496
							RC-11	9	TCRgd..percCD3.1	3.91404
							RC-11	11	CD4.CD8..percCD3	0.907424
							RC-11	11	CD4..percCD3	67.7701
							RC-11	11	CD8..percCD3	23.3139
							RC-11	11	TCRgd..percCD3.1	6.82378
							RC-11	13	CD4.CD8..percCD3	0.6696
							RC-11	13	CD4..percCD3	71.0331
							RC-11	13	CD8..percCD3	21.5513
							RC-11	13	TCRgd..percCD3.1	5.77207
							RC-11	17	CD4.CD8..percCD3	0.950088
							RC-11	17	CD4..percCD3	70.2672
							RC-11	17	CD8..percCD3	21.4599
							RC-11	17	TCRgd..percCD3.1	6.18362
							RC-11	18	CD4.CD8..percCD3	0.655715
							RC-11	18	CD4..percCD3	75.6339
							RC-11	18	CD8..percCD3	18.0908
							RC-11	18	TCRgd..percCD3.1	4.68105
							RC-11	20	CD4.CD8..percCD3	0.899319
							RC-11	20	CD4..percCD3	69.139
							RC-11	20	CD8..percCD3	21.8807
							RC-11	20	TCRgd..percCD3.1	6.82743
							RC-11	22	CD4.CD8..percCD3	0.954914
							RC-11	22	CD4..percCD3	68.4245
							RC-11	22	CD8..percCD3	22.6592
							RC-11	22	TCRgd..percCD3.1	6.76327
							RC-11	26	CD4.CD8..percCD3	0.901987
							RC-11	26	CD4..percCD3	68.7822
							RC-11	26	CD8..percCD3	22.7522
							RC-11	26	TCRgd..percCD3.1	6.47019
							RC-12	0	CD4.CD8..percCD3	1.58527
							RC-12	0	CD4..percCD3	59.9534
							RC-12	0	CD8..percCD3	31.9062
							RC-12	0	TCRgd..percCD3.1	3.6562
							RC-12	2	CD4.CD8..percCD3	1.59722
							RC-12	2	CD4..percCD3	59.9055
							RC-12	2	CD8..percCD3	31.9416
							RC-12	2	TCRgd..percCD3.1	3.65189
							RC-12	4	CD4.CD8..percCD3	1.36844
							RC-12	4	CD4..percCD3	64.8033
							RC-12	4	CD8..percCD3	27.83
							RC-12	4	TCRgd..percCD3.1	3.46344
							RC-12	8	CD4.CD8..percCD3	0.760072
							RC-12	8	CD4..percCD3	72.2394
							RC-12	8	CD8..percCD3	22.3125
							RC-12	8	TCRgd..percCD3.1	2.65503
							RC-12	9	CD4.CD8..percCD3	0.978318
							RC-12	9	CD4..percCD3	71.115
							RC-12	9	CD8..percCD3	23.8034
							RC-12	9	TCRgd..percCD3.1	2.23517
							RC-12	11	CD4.CD8..percCD3	1.37248
							RC-12	11	CD4..percCD3	68.2386
							RC-12	11	CD8..percCD3	25.5473
							RC-12	11	TCRgd..percCD3.1	2.83924
							RC-12	13	CD4.CD8..percCD3	1.19941
							RC-12	13	CD4..percCD3	66.1067
							RC-12	13	CD8..percCD3	27.1027
							RC-12	13	TCRgd..percCD3.1	3.41548
							RC-12	17	CD4.CD8..percCD3	1.18601
							RC-12	17	CD4..percCD3	75.9557
							RC-12	17	CD8..percCD3	19.4307
							RC-12	17	TCRgd..percCD3.1	1.72373
							RC-12	18	CD4.CD8..percCD3	1.13658
							RC-12	18	CD4..percCD3	74.9208
							RC-12	18	CD8..percCD3	20.6205
							RC-12	18	TCRgd..percCD3.1	1.77512
							RC-12	20	CD4.CD8..percCD3	1.14568
							RC-12	20	CD4..percCD3	66.5994
							RC-12	20	CD8..percCD3	26.9226
							RC-12	20	TCRgd..percCD3.1	3.18572
							RC-12	22	CD4.CD8..percCD3	0.998704
							RC-12	22	CD4..percCD3	70.5201
							RC-12	22	CD8..percCD3	23.9145
							RC-12	22	TCRgd..percCD3.1	2.71698
							RC-12	26	CD4.CD8..percCD3	1.07387
							RC-12	26	CD4..percCD3	72.2831
							RC-12	26	CD8..percCD3	22.5131
							RC-12	26	TCRgd..percCD3.1	2.28707

## Sheet: Figure 1c
Figure 1c
Summarised							Raw
Timepoint	Group	marker	mean	upper SEM	lower SEM		Participant	Timepoint	marker	perc
0	reinfection	CM.percNotTreg	27.2969	29.1411	25.4528		RC-01	0	TEMRA.percNotTreg	0.19115
2	reinfection	CM.percNotTreg	27.5504	29.4921	25.6087		RC-01	0	naive.percNotTreg	65.8112
4	reinfection	CM.percNotTreg	26.8699	28.4512	25.2885		RC-01	0	CM.percNotTreg	30.6084
8	reinfection	CM.percNotTreg	28.1298	29.7186	26.541		RC-01	0	EM.percNotTreg	3.38924
9	reinfection	CM.percNotTreg	28.9682	30.8707	27.0656		RC-01	2	TEMRA.percNotTreg	0.240696
11	reinfection	CM.percNotTreg	29.662	31.5473	27.7767		RC-01	2	naive.percNotTreg	63.857
13	reinfection	CM.percNotTreg	27.0232	29.0679	24.9785		RC-01	2	CM.percNotTreg	30.8169
17	reinfection	CM.percNotTreg	28.8239	30.8034	26.8443		RC-01	2	EM.percNotTreg	5.08536
18	reinfection	CM.percNotTreg	28.5227	30.3998	26.6456		RC-01	4	TEMRA.percNotTreg	0.25142
20	reinfection	CM.percNotTreg	30.0103	31.6808	28.3398		RC-01	4	naive.percNotTreg	64.3359
22	reinfection	CM.percNotTreg	29.6757	31.4173	27.9341		RC-01	4	CM.percNotTreg	30.0194
26	reinfection	CM.percNotTreg	27.5579	28.9959	26.1199		RC-01	4	EM.percNotTreg	5.39329
0	reinfection	EM.percNotTreg	9.12002	10.5391	7.70097		RC-01	8	TEMRA.percNotTreg	0.207548
2	reinfection	EM.percNotTreg	8.59615	10.3952	6.79711		RC-01	8	naive.percNotTreg	64.3964
4	reinfection	EM.percNotTreg	9.84206	11.2802	8.40396		RC-01	8	CM.percNotTreg	30.7208
8	reinfection	EM.percNotTreg	8.72443	10.3237	7.12512		RC-01	8	EM.percNotTreg	4.67527
9	reinfection	EM.percNotTreg	10.804	12.0452	9.56273		RC-01	9	TEMRA.percNotTreg	0.347927
11	reinfection	EM.percNotTreg	11.5772	13.2229	9.93149		RC-01	9	naive.percNotTreg	60.1036
13	reinfection	EM.percNotTreg	9.07923	10.9899	7.16854		RC-01	9	CM.percNotTreg	33.5384
17	reinfection	EM.percNotTreg	9.08943	10.1584	8.02046		RC-01	9	EM.percNotTreg	6.0101
18	reinfection	EM.percNotTreg	8.90691	10.0339	7.77993		RC-01	11	TEMRA.percNotTreg	0.31083
20	reinfection	EM.percNotTreg	11.1452	13.032	9.25843		RC-01	11	naive.percNotTreg	60.4225
22	reinfection	EM.percNotTreg	9.59757	11.1876	8.00751		RC-01	11	CM.percNotTreg	33.0821
26	reinfection	EM.percNotTreg	13.0029	15.579	10.4268		RC-01	11	EM.percNotTreg	6.18448
0	reinfection	naive.percNotTreg	62.3784	65.0763	59.6806		RC-01	13	TEMRA.percNotTreg	0.247778
2	reinfection	naive.percNotTreg	62.5629	65.8221	59.3038		RC-01	13	naive.percNotTreg	62.5681
4	reinfection	naive.percNotTreg	62.0642	64.5723	59.556		RC-01	13	CM.percNotTreg	32.0759
8	reinfection	naive.percNotTreg	62.0918	64.8005	59.3831		RC-01	13	EM.percNotTreg	5.1083
9	reinfection	naive.percNotTreg	58.9707	61.2426	56.6989		RC-01	17	TEMRA.percNotTreg	0.356893
11	reinfection	naive.percNotTreg	57.9636	60.8195	55.1076		RC-01	17	naive.percNotTreg	63.6465
13	reinfection	naive.percNotTreg	62.7166	66.1248	59.3084		RC-01	17	CM.percNotTreg	29.6237
17	reinfection	naive.percNotTreg	61.2701	63.7887	58.7515		RC-01	17	EM.percNotTreg	6.37288
18	reinfection	naive.percNotTreg	61.6046	63.4289	59.7803		RC-01	18	TEMRA.percNotTreg	0.313862
20	reinfection	naive.percNotTreg	57.8723	60.8142	54.9304		RC-01	18	naive.percNotTreg	62.31
22	reinfection	naive.percNotTreg	59.6202	62.3245	56.9159		RC-01	18	CM.percNotTreg	31.6789
26	reinfection	naive.percNotTreg	58.3147	61.2189	55.4106		RC-01	18	EM.percNotTreg	5.69728
0	reinfection	TEMRA.percNotTreg	1.2046	1.63228	0.776921		RC-01	20	TEMRA.percNotTreg	0.280425
2	reinfection	TEMRA.percNotTreg	1.2905	1.86454	0.716456		RC-01	20	naive.percNotTreg	62.98
4	reinfection	TEMRA.percNotTreg	1.2239	1.68259	0.76522		RC-01	20	CM.percNotTreg	32.2605
8	reinfection	TEMRA.percNotTreg	1.05402	1.49129	0.616744		RC-01	20	EM.percNotTreg	4.47901
9	reinfection	TEMRA.percNotTreg	1.25711	1.63993	0.874295		RC-01	22	TEMRA.percNotTreg	0.357292
11	reinfection	TEMRA.percNotTreg	0.797254	1.01279	0.581714		RC-01	22	naive.percNotTreg	62.1286
13	reinfection	TEMRA.percNotTreg	1.18093	1.76491	0.596946		RC-01	22	CM.percNotTreg	32.6151
17	reinfection	TEMRA.percNotTreg	0.816623	1.06482	0.568421		RC-01	22	EM.percNotTreg	4.89901
18	reinfection	TEMRA.percNotTreg	0.965829	1.20162	0.730041		RC-01	26	TEMRA.percNotTreg	0.607867
20	reinfection	TEMRA.percNotTreg	0.972199	1.29148	0.65292		RC-01	26	naive.percNotTreg	62.218
22	reinfection	TEMRA.percNotTreg	1.10656	1.54038	0.672738		RC-01	26	CM.percNotTreg	30.049
26	reinfection	TEMRA.percNotTreg	1.12449	1.48841	0.760567		RC-01	26	EM.percNotTreg	7.12516
							RC-02	0	TEMRA.percNotTreg	0.315869
							RC-02	0	naive.percNotTreg	62.7786
							RC-02	0	CM.percNotTreg	27.4161
							RC-02	0	EM.percNotTreg	9.4895
							RC-02	2	TEMRA.percNotTreg	0.22119
							RC-02	2	naive.percNotTreg	73.6563
							RC-02	2	CM.percNotTreg	21.8807
							RC-02	2	EM.percNotTreg	4.24182
							RC-02	4	TEMRA.percNotTreg	0.187019
							RC-02	4	naive.percNotTreg	70.5115
							RC-02	4	CM.percNotTreg	23.808
							RC-02	4	EM.percNotTreg	5.49339
							RC-02	8	TEMRA.percNotTreg	0.20192
							RC-02	8	naive.percNotTreg	69.6419
							RC-02	8	CM.percNotTreg	24.8047
							RC-02	8	EM.percNotTreg	5.35149
							RC-02	9	TEMRA.percNotTreg	0.304755
							RC-02	9	naive.percNotTreg	45.4327
							RC-02	9	CM.percNotTreg	38.3375
							RC-02	9	EM.percNotTreg	15.925
							RC-02	11	TEMRA.percNotTreg	0.327681
							RC-02	11	naive.percNotTreg	57.7042
							RC-02	11	CM.percNotTreg	29.8339
							RC-02	11	EM.percNotTreg	12.1342
							RC-02	17	TEMRA.percNotTreg	0.230307
							RC-02	17	naive.percNotTreg	65.8476
							RC-02	17	CM.percNotTreg	27.4836
							RC-02	17	EM.percNotTreg	6.4385
							RC-02	18	TEMRA.percNotTreg	0.343663
							RC-02	18	naive.percNotTreg	61.2341
							RC-02	18	CM.percNotTreg	29.2663
							RC-02	18	EM.percNotTreg	9.156
							RC-02	20	TEMRA.percNotTreg	0.441923
							RC-02	20	naive.percNotTreg	60.1602
							RC-02	20	CM.percNotTreg	28.0383
							RC-02	20	EM.percNotTreg	11.3595
							RC-02	22	TEMRA.percNotTreg	0.3409
							RC-02	22	naive.percNotTreg	63.0599
							RC-02	22	CM.percNotTreg	28.5667
							RC-02	22	EM.percNotTreg	8.03245
							RC-02	26	TEMRA.percNotTreg	0.450746
							RC-02	26	naive.percNotTreg	64.7637
							RC-02	26	CM.percNotTreg	26.1642
							RC-02	26	EM.percNotTreg	8.62139
							RC-03	0	TEMRA.percNotTreg	0.177904
							RC-03	0	naive.percNotTreg	60.8268
							RC-03	0	CM.percNotTreg	33.7135
							RC-03	0	EM.percNotTreg	5.28176
							RC-03	2	TEMRA.percNotTreg	0.189875
							RC-03	2	naive.percNotTreg	63.3467
							RC-03	2	CM.percNotTreg	31.5858
							RC-03	2	EM.percNotTreg	4.87769
							RC-03	4	TEMRA.percNotTreg	0.196631
							RC-03	4	naive.percNotTreg	62.5446
							RC-03	4	CM.percNotTreg	31.8485
							RC-03	4	EM.percNotTreg	5.41025
							RC-03	8	TEMRA.percNotTreg	0.172265
							RC-03	8	naive.percNotTreg	62.0334
							RC-03	8	CM.percNotTreg	33.4362
							RC-03	8	EM.percNotTreg	4.35807
							RC-03	9	TEMRA.percNotTreg	0.233462
							RC-03	9	naive.percNotTreg	63.2487
							RC-03	9	CM.percNotTreg	32.1921
							RC-03	9	EM.percNotTreg	4.32577
							RC-03	11	TEMRA.percNotTreg	0.257631
							RC-03	11	naive.percNotTreg	58.6797
							RC-03	11	CM.percNotTreg	35.4208
							RC-03	11	EM.percNotTreg	5.64189
							RC-03	13	TEMRA.percNotTreg	0.190141
							RC-03	13	naive.percNotTreg	67.7014
							RC-03	13	CM.percNotTreg	29.099
							RC-03	13	EM.percNotTreg	3.00947
							RC-03	17	TEMRA.percNotTreg	0.167123
							RC-03	17	naive.percNotTreg	62.9883
							RC-03	17	CM.percNotTreg	33.1126
							RC-03	17	EM.percNotTreg	3.73201
							RC-03	18	TEMRA.percNotTreg	0.194284
							RC-03	18	naive.percNotTreg	61.0773
							RC-03	18	CM.percNotTreg	34.972
							RC-03	18	EM.percNotTreg	3.75645
							RC-03	20	TEMRA.percNotTreg	0.150447
							RC-03	20	naive.percNotTreg	64.1856
							RC-03	20	CM.percNotTreg	31.8603
							RC-03	20	EM.percNotTreg	3.80366
							RC-03	22	TEMRA.percNotTreg	0.217467
							RC-03	22	naive.percNotTreg	62.6744
							RC-03	22	CM.percNotTreg	32.5613
							RC-03	22	EM.percNotTreg	4.54679
							RC-03	26	TEMRA.percNotTreg	0.175752
							RC-03	26	naive.percNotTreg	64.0719
							RC-03	26	CM.percNotTreg	31.9868
							RC-03	26	EM.percNotTreg	3.76554
							RC-04	0	TEMRA.percNotTreg	0.658609
							RC-04	0	naive.percNotTreg	69.8286
							RC-04	0	CM.percNotTreg	21.8267
							RC-04	0	EM.percNotTreg	7.68606
							RC-04	4	TEMRA.percNotTreg	0.709089
							RC-04	4	naive.percNotTreg	68.8316
							RC-04	4	CM.percNotTreg	22.6853
							RC-04	4	EM.percNotTreg	7.77405
							RC-04	8	TEMRA.percNotTreg	0.374841
							RC-04	8	naive.percNotTreg	74.1436
							RC-04	8	CM.percNotTreg	19.9493
							RC-04	8	EM.percNotTreg	5.53227
							RC-04	9	TEMRA.percNotTreg	0.661443
							RC-04	9	naive.percNotTreg	70.4104
							RC-04	9	CM.percNotTreg	21.8898
							RC-04	9	EM.percNotTreg	7.03838
							RC-04	11	TEMRA.percNotTreg	0.770382
							RC-04	11	naive.percNotTreg	70.9657
							RC-04	11	CM.percNotTreg	21.168
							RC-04	11	EM.percNotTreg	7.09601
							RC-04	13	TEMRA.percNotTreg	0.353459
							RC-04	13	naive.percNotTreg	78.4082
							RC-04	13	CM.percNotTreg	17.669
							RC-04	13	EM.percNotTreg	3.56934
							RC-04	17	TEMRA.percNotTreg	0.432275
							RC-04	17	naive.percNotTreg	72.9821
							RC-04	17	CM.percNotTreg	20.4025
							RC-04	17	EM.percNotTreg	6.18315
							RC-04	18	TEMRA.percNotTreg	0.434401
							RC-04	18	naive.percNotTreg	73.5496
							RC-04	18	CM.percNotTreg	21.076
							RC-04	18	EM.percNotTreg	4.93999
							RC-04	20	TEMRA.percNotTreg	0.320714
							RC-04	20	naive.percNotTreg	69.8923
							RC-04	20	CM.percNotTreg	24.055
							RC-04	20	EM.percNotTreg	5.73203
							RC-04	22	TEMRA.percNotTreg	0.329207
							RC-04	22	naive.percNotTreg	72.9035
							RC-04	22	CM.percNotTreg	21.7564
							RC-04	22	EM.percNotTreg	5.01092
							RC-04	26	TEMRA.percNotTreg	0.619831
							RC-04	26	naive.percNotTreg	65.5175
							RC-04	26	CM.percNotTreg	26.0233
							RC-04	26	EM.percNotTreg	7.83942
							RC-05	0	TEMRA.percNotTreg	0.743689
							RC-05	0	naive.percNotTreg	72.3498
							RC-05	0	CM.percNotTreg	19.6634
							RC-05	0	EM.percNotTreg	7.24305
							RC-05	2	TEMRA.percNotTreg	0.586492
							RC-05	2	naive.percNotTreg	71.1811
							RC-05	2	CM.percNotTreg	20.8335
							RC-05	2	EM.percNotTreg	7.39893
							RC-05	4	TEMRA.percNotTreg	0.340928
							RC-05	4	naive.percNotTreg	73.2762
							RC-05	4	CM.percNotTreg	20.5338
							RC-05	4	EM.percNotTreg	5.84913
							RC-05	8	TEMRA.percNotTreg	0.4146
							RC-05	8	naive.percNotTreg	72.6853
							RC-05	8	CM.percNotTreg	21.5769
							RC-05	8	EM.percNotTreg	5.32316
							RC-05	9	TEMRA.percNotTreg	0.82712
							RC-05	9	naive.percNotTreg	69.9093
							RC-05	9	CM.percNotTreg	21.3853
							RC-05	9	EM.percNotTreg	7.87827
							RC-05	11	TEMRA.percNotTreg	0.596629
							RC-05	11	naive.percNotTreg	67.9262
							RC-05	11	CM.percNotTreg	22.6832
							RC-05	11	EM.percNotTreg	8.79398
							RC-05	13	TEMRA.percNotTreg	0.461071
							RC-05	13	naive.percNotTreg	73.2435
							RC-05	13	CM.percNotTreg	19.8227
							RC-05	13	EM.percNotTreg	6.47272
							RC-05	17	TEMRA.percNotTreg	0.576868
							RC-05	17	naive.percNotTreg	69.608
							RC-05	17	CM.percNotTreg	22.3326
							RC-05	17	EM.percNotTreg	7.48247
							RC-05	18	TEMRA.percNotTreg	0.789691
							RC-05	18	naive.percNotTreg	68.6414
							RC-05	18	CM.percNotTreg	22.3195
							RC-05	18	EM.percNotTreg	8.2494
							RC-05	20	TEMRA.percNotTreg	0.412527
							RC-05	20	naive.percNotTreg	68.0689
							RC-05	20	CM.percNotTreg	22.6701
							RC-05	20	EM.percNotTreg	8.8485
							RC-05	22	TEMRA.percNotTreg	0.599153
							RC-05	22	naive.percNotTreg	68.1246
							RC-05	22	CM.percNotTreg	22.397
							RC-05	22	EM.percNotTreg	8.87919
							RC-05	26	TEMRA.percNotTreg	0.538907
							RC-05	26	naive.percNotTreg	69.4298
							RC-05	26	CM.percNotTreg	21.8382
							RC-05	26	EM.percNotTreg	8.19309
							RC-06	0	TEMRA.percNotTreg	4.1077
							RC-06	0	naive.percNotTreg	52.2931
							RC-06	0	CM.percNotTreg	29.5527
							RC-06	0	EM.percNotTreg	14.0465
							RC-06	2	TEMRA.percNotTreg	5.12704
							RC-06	2	naive.percNotTreg	47.3078
							RC-06	2	CM.percNotTreg	30.7436
							RC-06	2	EM.percNotTreg	16.8216
							RC-06	4	TEMRA.percNotTreg	5.12591
							RC-06	4	naive.percNotTreg	50.8548
							RC-06	4	CM.percNotTreg	27.1242
							RC-06	4	EM.percNotTreg	16.8951
							RC-06	8	TEMRA.percNotTreg	4.41402
							RC-06	8	naive.percNotTreg	47.9744
							RC-06	8	CM.percNotTreg	29.2933
							RC-06	8	EM.percNotTreg	18.3182
							RC-06	9	TEMRA.percNotTreg	4.21961
							RC-06	9	naive.percNotTreg	51.5064
							RC-06	9	CM.percNotTreg	29.2129
							RC-06	9	EM.percNotTreg	15.0611
							RC-06	13	TEMRA.percNotTreg	5.93529
							RC-06	13	naive.percNotTreg	48.6763
							RC-06	13	CM.percNotTreg	26.3071
							RC-06	13	EM.percNotTreg	19.0813
							RC-06	17	TEMRA.percNotTreg	2.93169
							RC-06	17	naive.percNotTreg	53.3921
							RC-06	17	CM.percNotTreg	28.7788
							RC-06	17	EM.percNotTreg	14.8974
							RC-06	18	TEMRA.percNotTreg	2.71225
							RC-06	18	naive.percNotTreg	56.1646
							RC-06	18	CM.percNotTreg	28.0205
							RC-06	18	EM.percNotTreg	13.1026
							RC-06	20	TEMRA.percNotTreg	2.86411
							RC-06	20	naive.percNotTreg	40.6837
							RC-06	20	CM.percNotTreg	32.431
							RC-06	20	EM.percNotTreg	24.0211
							RC-06	22	TEMRA.percNotTreg	4.8831
							RC-06	22	naive.percNotTreg	49.0424
							RC-06	22	CM.percNotTreg	28.9983
							RC-06	22	EM.percNotTreg	17.0762
							RC-06	26	TEMRA.percNotTreg	4.00386
							RC-06	26	naive.percNotTreg	53.5644
							RC-06	26	CM.percNotTreg	28.5291
							RC-06	26	EM.percNotTreg	13.9026
							RC-07	0	TEMRA.percNotTreg	0.119961
							RC-07	0	naive.percNotTreg	56.4575
							RC-07	0	CM.percNotTreg	38.4367
							RC-07	0	EM.percNotTreg	4.98586
							RC-07	2	TEMRA.percNotTreg	0.15612
							RC-07	2	naive.percNotTreg	55.5635
							RC-07	2	CM.percNotTreg	39.7292
							RC-07	2	EM.percNotTreg	4.55113
							RC-07	4	TEMRA.percNotTreg	0.253328
							RC-07	4	naive.percNotTreg	52.7988
							RC-07	4	CM.percNotTreg	38.7258
							RC-07	4	EM.percNotTreg	8.22204
							RC-07	8	TEMRA.percNotTreg	0.203136
							RC-07	8	naive.percNotTreg	55.4597
							RC-07	8	CM.percNotTreg	38.2368
							RC-07	8	EM.percNotTreg	6.1003
							RC-07	9	TEMRA.percNotTreg	0.256548
							RC-07	9	naive.percNotTreg	51.8269
							RC-07	9	CM.percNotTreg	39.4308
							RC-07	9	EM.percNotTreg	8.48575
							RC-07	11	TEMRA.percNotTreg	0.30577
							RC-07	11	naive.percNotTreg	47.776
							RC-07	11	CM.percNotTreg	39.6574
							RC-07	11	EM.percNotTreg	12.2609
							RC-07	13	TEMRA.percNotTreg	0.208018
							RC-07	13	naive.percNotTreg	52.0409
							RC-07	13	CM.percNotTreg	39.6372
							RC-07	13	EM.percNotTreg	8.11393
							RC-07	17	TEMRA.percNotTreg	0.173253
							RC-07	17	naive.percNotTreg	47.796
							RC-07	17	CM.percNotTreg	44.0581
							RC-07	17	EM.percNotTreg	7.97264
							RC-07	18	TEMRA.percNotTreg	0.163722
							RC-07	18	naive.percNotTreg	53.897
							RC-07	18	CM.percNotTreg	40.8514
							RC-07	18	EM.percNotTreg	5.08791
							RC-07	20	TEMRA.percNotTreg	0.199791
							RC-07	20	naive.percNotTreg	49.5123
							RC-07	20	CM.percNotTreg	41.7934
							RC-07	20	EM.percNotTreg	8.49449
							RC-07	22	TEMRA.percNotTreg	0.2064
							RC-07	22	naive.percNotTreg	52.285
							RC-07	22	CM.percNotTreg	41.3221
							RC-07	22	EM.percNotTreg	6.18653
							RC-07	26	TEMRA.percNotTreg	0.27255
							RC-07	26	naive.percNotTreg	47.1311
							RC-07	26	CM.percNotTreg	35.7892
							RC-07	26	EM.percNotTreg	16.8072
							RC-08	0	TEMRA.percNotTreg	0.30681
							RC-08	0	naive.percNotTreg	68.6533
							RC-08	0	CM.percNotTreg	24.149
							RC-08	0	EM.percNotTreg	6.89094
							RC-08	2	TEMRA.percNotTreg	0.316338
							RC-08	2	naive.percNotTreg	72.826
							RC-08	2	CM.percNotTreg	20.6777
							RC-08	2	EM.percNotTreg	6.17996
							RC-08	4	TEMRA.percNotTreg	0.378456
							RC-08	4	naive.percNotTreg	65.0975
							RC-08	4	CM.percNotTreg	25.5488
							RC-08	4	EM.percNotTreg	8.97525
							RC-08	8	TEMRA.percNotTreg	0.334148
							RC-08	8	naive.percNotTreg	65.7735
							RC-08	8	CM.percNotTreg	24.5866
							RC-08	8	EM.percNotTreg	9.3057
							RC-08	9	TEMRA.percNotTreg	0.471041
							RC-08	9	naive.percNotTreg	63.1287
							RC-08	9	CM.percNotTreg	24.3182
							RC-08	9	EM.percNotTreg	12.0821
							RC-08	11	TEMRA.percNotTreg	0.372687
							RC-08	11	naive.percNotTreg	64.073
							RC-08	11	CM.percNotTreg	25.8094
							RC-08	11	EM.percNotTreg	9.74495
							RC-08	13	TEMRA.percNotTreg	0.338152
							RC-08	13	naive.percNotTreg	65.0803
							RC-08	13	CM.percNotTreg	25.6154
							RC-08	13	EM.percNotTreg	8.9662
							RC-08	17	TEMRA.percNotTreg	0.466515
							RC-08	17	naive.percNotTreg	67.015
							RC-08	17	CM.percNotTreg	22.6219
							RC-08	17	EM.percNotTreg	9.89658
							RC-08	18	TEMRA.percNotTreg	1.76309
							RC-08	18	naive.percNotTreg	63.5749
							RC-08	18	CM.percNotTreg	18.8303
							RC-08	18	EM.percNotTreg	15.8317
							RC-08	20	TEMRA.percNotTreg	0.53405
							RC-08	20	naive.percNotTreg	65.2001
							RC-08	20	CM.percNotTreg	23.1481
							RC-08	20	EM.percNotTreg	11.1178
							RC-08	22	TEMRA.percNotTreg	0.484287
							RC-08	22	naive.percNotTreg	67.8563
							RC-08	22	CM.percNotTreg	22.9878
							RC-08	22	EM.percNotTreg	8.67154
							RC-08	26	TEMRA.percNotTreg	0.693639
							RC-08	26	naive.percNotTreg	65.0946
							RC-08	26	CM.percNotTreg	18.9834
							RC-08	26	EM.percNotTreg	15.2284
							RC-09	0	TEMRA.percNotTreg	2.35772
							RC-09	0	naive.percNotTreg	53.0251
							RC-09	0	CM.percNotTreg	30.2334
							RC-09	0	EM.percNotTreg	14.3838
							RC-09	2	TEMRA.percNotTreg	1.63989
							RC-09	2	naive.percNotTreg	63.4533
							RC-09	2	CM.percNotTreg	24.8506
							RC-09	2	EM.percNotTreg	10.0562
							RC-09	4	TEMRA.percNotTreg	1.75849
							RC-09	4	naive.percNotTreg	54.0286
							RC-09	4	CM.percNotTreg	27.8952
							RC-09	4	EM.percNotTreg	16.3177
							RC-09	8	TEMRA.percNotTreg	1.76582
							RC-09	8	naive.percNotTreg	52.9961
							RC-09	8	CM.percNotTreg	29.3224
							RC-09	8	EM.percNotTreg	15.9157
							RC-09	9	TEMRA.percNotTreg	1.91682
							RC-09	9	naive.percNotTreg	53.8257
							RC-09	9	CM.percNotTreg	27.5632
							RC-09	9	EM.percNotTreg	16.6943
							RC-09	11	TEMRA.percNotTreg	2.16959
							RC-09	11	naive.percNotTreg	44.7219
							RC-09	11	CM.percNotTreg	31.7688
							RC-09	11	EM.percNotTreg	21.3396
							RC-09	17	TEMRA.percNotTreg	1.93557
							RC-09	17	naive.percNotTreg	50.2094
							RC-09	17	CM.percNotTreg	32.0499
							RC-09	17	EM.percNotTreg	15.8051
							RC-09	18	TEMRA.percNotTreg	1.75685
							RC-09	18	naive.percNotTreg	55.6085
							RC-09	18	CM.percNotTreg	30.6893
							RC-09	18	EM.percNotTreg	11.9454
							RC-09	20	TEMRA.percNotTreg	1.98967
							RC-09	20	naive.percNotTreg	49.3507
							RC-09	20	CM.percNotTreg	30.8062
							RC-09	20	EM.percNotTreg	17.8535
							RC-09	22	TEMRA.percNotTreg	2.06843
							RC-09	22	naive.percNotTreg	44.675
							RC-09	22	CM.percNotTreg	32.7099
							RC-09	22	EM.percNotTreg	20.5467
							RC-09	26	TEMRA.percNotTreg	2.35216
							RC-09	26	naive.percNotTreg	47.9054
							RC-09	26	CM.percNotTreg	29.6623
							RC-09	26	EM.percNotTreg	20.0801
							RC-10	0	TEMRA.percNotTreg	1.00336
							RC-10	0	naive.percNotTreg	76.8647
							RC-10	0	CM.percNotTreg	15.0594
							RC-10	0	EM.percNotTreg	7.07257
							RC-10	4	TEMRA.percNotTreg	1.40501
							RC-10	4	naive.percNotTreg	69.4397
							RC-10	4	CM.percNotTreg	18.2023
							RC-10	4	EM.percNotTreg	10.9529
							RC-10	9	TEMRA.percNotTreg	2.82441
							RC-10	9	naive.percNotTreg	62.7278
							RC-10	9	CM.percNotTreg	18.9118
							RC-10	9	EM.percNotTreg	15.5361
							RC-10	11	TEMRA.percNotTreg	0.894772
							RC-10	11	naive.percNotTreg	62.5068
							RC-10	11	CM.percNotTreg	21.3533
							RC-10	11	EM.percNotTreg	15.2451
							RC-10	13	TEMRA.percNotTreg	0.855922
							RC-10	13	naive.percNotTreg	67.3715
							RC-10	13	CM.percNotTreg	22.0571
							RC-10	13	EM.percNotTreg	9.71544
							RC-10	17	TEMRA.percNotTreg	0.571074
							RC-10	17	naive.percNotTreg	69.4803
							RC-10	17	CM.percNotTreg	21.4424
							RC-10	17	EM.percNotTreg	8.50629
							RC-10	18	TEMRA.percNotTreg	1.10047
							RC-10	18	naive.percNotTreg	66.8276
							RC-10	18	CM.percNotTreg	21.8044
							RC-10	18	EM.percNotTreg	10.2676
							RC-11	0	TEMRA.percNotTreg	0.385078
							RC-11	0	naive.percNotTreg	64.9235
							RC-11	0	CM.percNotTreg	26.3992
							RC-11	0	EM.percNotTreg	8.29221
							RC-11	2	TEMRA.percNotTreg	0.353127
							RC-11	2	naive.percNotTreg	69.6975
							RC-11	2	CM.percNotTreg	23.8923
							RC-11	2	EM.percNotTreg	6.05701
							RC-11	4	TEMRA.percNotTreg	0.440791
							RC-11	4	naive.percNotTreg	66.0418
							RC-11	4	CM.percNotTreg	26.1344
							RC-11	4	EM.percNotTreg	7.38301
							RC-11	8	TEMRA.percNotTreg	0.351678
							RC-11	8	naive.percNotTreg	66.9531
							RC-11	8	CM.percNotTreg	27.4025
							RC-11	8	EM.percNotTreg	5.29272
							RC-11	9	TEMRA.percNotTreg	0.369377
							RC-11	9	naive.percNotTreg	63.2587
							RC-11	9	CM.percNotTreg	27.9025
							RC-11	9	EM.percNotTreg	8.46949
							RC-11	11	TEMRA.percNotTreg	0.568654
							RC-11	11	naive.percNotTreg	61.3947
							RC-11	11	CM.percNotTreg	29.7604
							RC-11	11	EM.percNotTreg	8.27617
							RC-11	13	TEMRA.percNotTreg	0.404829
							RC-11	13	naive.percNotTreg	66.8998
							RC-11	13	CM.percNotTreg	26.4047
							RC-11	13	EM.percNotTreg	6.29067
							RC-11	17	TEMRA.percNotTreg	0.443003
							RC-11	17	naive.percNotTreg	62.5421
							RC-11	17	CM.percNotTreg	28.2572
							RC-11	17	EM.percNotTreg	8.75774
							RC-11	18	TEMRA.percNotTreg	0.442596
							RC-11	18	naive.percNotTreg	63.9591
							RC-11	18	CM.percNotTreg	29.5526
							RC-11	18	EM.percNotTreg	6.0457
							RC-11	20	TEMRA.percNotTreg	0.64874
							RC-11	20	naive.percNotTreg	60.3008
							RC-11	20	CM.percNotTreg	29.4959
							RC-11	20	EM.percNotTreg	9.55459
							RC-11	22	TEMRA.percNotTreg	0.504602
							RC-11	22	naive.percNotTreg	61.6512
							RC-11	22	CM.percNotTreg	29.7224
							RC-11	22	EM.percNotTreg	8.12177
							RC-11	26	TEMRA.percNotTreg	0.444324
							RC-11	26	naive.percNotTreg	62.0621
							RC-11	26	CM.percNotTreg	30.0113
							RC-11	26	EM.percNotTreg	7.48231
							RC-12	0	TEMRA.percNotTreg	4.08737
							RC-12	0	naive.percNotTreg	44.7289
							RC-12	0	CM.percNotTreg	30.5049
							RC-12	0	EM.percNotTreg	20.6788
							RC-12	2	TEMRA.percNotTreg	4.07421
							RC-12	2	naive.percNotTreg	44.7402
							RC-12	2	CM.percNotTreg	30.4937
							RC-12	2	EM.percNotTreg	20.6918
							RC-12	4	TEMRA.percNotTreg	3.63978
							RC-12	4	naive.percNotTreg	47.0089
							RC-12	4	CM.percNotTreg	29.9128
							RC-12	4	EM.percNotTreg	19.4385
							RC-12	8	TEMRA.percNotTreg	3.15418
							RC-12	8	naive.percNotTreg	50.952
							RC-12	8	CM.percNotTreg	30.098
							RC-12	8	EM.percNotTreg	15.7957
							RC-12	9	TEMRA.percNotTreg	2.6528
							RC-12	9	naive.percNotTreg	52.2699
							RC-12	9	CM.percNotTreg	32.9359
							RC-12	9	EM.percNotTreg	12.1414
							RC-12	11	TEMRA.percNotTreg	2.19517
							RC-12	11	naive.percNotTreg	41.4285
							RC-12	11	CM.percNotTreg	35.7447
							RC-12	11	EM.percNotTreg	20.6316
							RC-12	13	TEMRA.percNotTreg	2.8146
							RC-12	13	naive.percNotTreg	45.1763
							RC-12	13	CM.percNotTreg	31.5441
							RC-12	13	EM.percNotTreg	20.4649
							RC-12	17	TEMRA.percNotTreg	1.51489
							RC-12	17	naive.percNotTreg	49.7336
							RC-12	17	CM.percNotTreg	35.7231
							RC-12	17	EM.percNotTreg	13.0284
							RC-12	18	TEMRA.percNotTreg	1.57507
							RC-12	18	naive.percNotTreg	52.4111
							RC-12	18	CM.percNotTreg	33.2109
							RC-12	18	EM.percNotTreg	12.8029
							RC-12	20	TEMRA.percNotTreg	2.85179
							RC-12	20	naive.percNotTreg	46.2609
							RC-12	20	CM.percNotTreg	33.554
							RC-12	20	EM.percNotTreg	17.3333
							RC-12	22	TEMRA.percNotTreg	2.18134
							RC-12	22	naive.percNotTreg	51.421
							RC-12	22	CM.percNotTreg	32.7955
							RC-12	22	EM.percNotTreg	13.6021
							RC-12	26	TEMRA.percNotTreg	2.20975
							RC-12	26	naive.percNotTreg	39.7039
							RC-12	26	CM.percNotTreg	24.1
							RC-12	26	EM.percNotTreg	33.9864

## Sheet: Figure1d
Figure 1d
Summarised							Raw
Timepoint	Group	marker	mean	upper SEM	lower SEM		Timepoint	Participant	m-f-m	Group	perc
0	reinfection	Treg.CTLA4.percTreg	56.2087	60.3282	52.0892		0	RC-13	_m-m-m	single	52.6068
2	reinfection	Treg.CTLA4.percTreg	57.5119	61.9196	53.1042		2	RC-13	_m-m-m	single	49.0156
4	reinfection	Treg.CTLA4.percTreg	61.5701	65.5726	57.5677		4	RC-13	_m-m-m	single	62.581
8	reinfection	Treg.CTLA4.percTreg	62.6737	66.5614	58.786		8	RC-13	_m-m-m	single	56.8966
9	reinfection	Treg.CTLA4.percTreg	62.6186	65.7572	59.4799		9	RC-13	_m-m-m	single	49.1984
11	reinfection	Treg.CTLA4.percTreg	64.1674	67.2793	61.0555		11	RC-13	_m-m-m	single	53.3814
13	reinfection	Treg.CTLA4.percTreg	62.9106	66.1646	59.6566		13	RC-13	_m-m-m	single	46.5502
17	reinfection	Treg.CTLA4.percTreg	63.9897	67.7273	60.2521		17	RC-13	_m-m-m	single	65.9772
18	reinfection	Treg.CTLA4.percTreg	63.5733	66.4465	60.7001		18	RC-13	_m-m-m	single	62.3945
20	reinfection	Treg.CTLA4.percTreg	65.0097	68.5763	61.4431		20	RC-13	_m-m-m	single	67.3513
22	reinfection	Treg.CTLA4.percTreg	62.8649	67.0655	58.6643		22	RC-13	_m-m-m	single	56.4146
26	reinfection	Treg.CTLA4.percTreg	65.3774	69.5551	61.1996		26	RC-13	_m-m-m	single	65.6063
0	single	Treg.CTLA4.percTreg	54.3958	57.1789	51.6127		0	RC-01	_m-f-m	reinfection	52.2865
2	single	Treg.CTLA4.percTreg	55.8407	59.218	52.4634		2	RC-01	_m-f-m	reinfection	71.1829
4	single	Treg.CTLA4.percTreg	53.5513	56.644	50.4586		4	RC-01	_m-f-m	reinfection	69.3439
8	single	Treg.CTLA4.percTreg	54.4944	56.8296	52.1593		8	RC-01	_m-f-m	reinfection	62.9908
9	single	Treg.CTLA4.percTreg	53.8922	56.1634	51.621		9	RC-01	_m-f-m	reinfection	54.8645
11	single	Treg.CTLA4.percTreg	52.3329	55.4407	49.2251		11	RC-01	_m-f-m	reinfection	70.1186
13	single	Treg.CTLA4.percTreg	53.3154	56.3394	50.2913		13	RC-01	_m-f-m	reinfection	65.1951
17	single	Treg.CTLA4.percTreg	56.1455	60.6365	51.6546		17	RC-01	_m-f-m	reinfection	72.8037
18	single	Treg.CTLA4.percTreg	55.6858	58.9987	52.373		18	RC-01	_m-f-m	reinfection	67.895
20	single	Treg.CTLA4.percTreg	51.0661	54.9167	47.2155		20	RC-01	_m-f-m	reinfection	67.9015
22	single	Treg.CTLA4.percTreg	60.4657	62.9342	57.9971		22	RC-01	_m-f-m	reinfection	70.6035
26	single	Treg.CTLA4.percTreg	59.711	62.827	56.5949		26	RC-01	_m-f-m	reinfection	65.4164
							0	RC-14	_m-m-m	single	40.6433
							2	RC-14	_m-m-m	single	41.8433
							4	RC-14	_m-m-m	single	44.8485
							8	RC-14	_m-m-m	single	46.3703
							9	RC-14	_m-m-m	single	48.2639
							11	RC-14	_m-m-m	single	37.3317
							13	RC-14	_m-m-m	single	38.6342
							17	RC-14	_m-m-m	single	37.9604
							18	RC-14	_m-m-m	single	40.0304
							20	RC-14	_m-m-m	single	34.3003
							22	RC-14	_m-m-m	single	47.7673
							26	RC-14	_m-m-m	single	51.8484
							0	RC-02	_m-m-m	reinfection	47.1114
							2	RC-02	_m-m-m	reinfection	41.3144
							4	RC-02	_m-m-m	reinfection	43.713
							8	RC-02	_m-m-m	reinfection	53.8754
							9	RC-02	_m-m-m	reinfection	66.9924
							11	RC-02	_m-m-m	reinfection	56.799
							17	RC-02	_m-m-m	reinfection	52.9552
							18	RC-02	_m-m-m	reinfection	57.7242
							20	RC-02	_m-m-m	reinfection	53.2018
							22	RC-02	_m-m-m	reinfection	47.7873
							26	RC-02	_m-m-m	reinfection	60.9053
							0	RC-15	_m-m-m	single	68.0703
							2	RC-15	_m-m-m	single	72.4118
							4	RC-15	_m-m-m	single	67.7374
							8	RC-15	_m-m-m	single	69.9469
							9	RC-15	_m-m-m	single	56.5189
							11	RC-15	_m-m-m	single	51.9346
							13	RC-15	_m-m-m	single	72.0243
							18	RC-15	_m-m-m	single	58.3632
							20	RC-15	_m-m-m	single	62.6551
							22	RC-15	_m-m-m	single	71.1184
							26	RC-15	_m-m-m	single	66.9318
							0	RC-16	_m-m-m	single	54.7019
							2	RC-16	_m-m-m	single	53.2966
							4	RC-16	_m-m-m	single	43.5602
							8	RC-16	_m-m-m	single	58.7282
							9	RC-16	_m-m-m	single	54.4781
							11	RC-16	_m-m-m	single	65.318
							13	RC-16	_m-m-m	single	71.4888
							17	RC-16	_m-m-m	single	68.7474
							18	RC-16	_m-m-m	single	64.5131
							20	RC-16	_m-m-m	single	64.5798
							22	RC-16	_m-m-m	single	64.2366
							26	RC-16	_m-m-m	single	70.1282
							0	RC-03	_m-m-m	reinfection	60.9008
							2	RC-03	_m-m-m	reinfection	64.4232
							4	RC-03	_m-m-m	reinfection	59.659
							8	RC-03	_m-m-m	reinfection	66.9581
							9	RC-03	_m-m-m	reinfection	64.3726
							11	RC-03	_m-m-m	reinfection	65.2119
							13	RC-03	_m-m-m	reinfection	69.093
							17	RC-03	_m-m-m	reinfection	61.561
							18	RC-03	_m-m-m	reinfection	58.6129
							20	RC-03	_m-m-m	reinfection	62.2558
							22	RC-03	_m-m-m	reinfection	70.3636
							26	RC-03	_m-m-m	reinfection	66.7578
							0	RC-17	_m-m-m	single	67.2061
							2	RC-17	_m-m-m	single	66.535
							4	RC-17	_m-m-m	single	59.1383
							8	RC-17	_m-m-m	single	58.5569
							9	RC-17	_m-m-m	single	60.8714
							11	RC-17	_m-m-m	single	70.6234
							13	RC-17	_m-m-m	single	50.7226
							17	RC-17	_m-m-m	single	67.5582
							18	RC-17	_m-m-m	single	69.8129
							20	RC-17	_m-m-m	single	68.1403
							22	RC-17	_m-m-m	single	73.116
							26	RC-17	_m-m-m	single	75.0888
							0	RC-04	_m-m-m	reinfection	69.6515
							4	RC-04	_m-m-m	reinfection	80.2681
							8	RC-04	_m-m-m	reinfection	77.3555
							9	RC-04	_m-m-m	reinfection	74.7459
							11	RC-04	_m-m-m	reinfection	75.3378
							13	RC-04	_m-m-m	reinfection	76.5686
							17	RC-04	_m-m-m	reinfection	74.476
							18	RC-04	_m-m-m	reinfection	70.1408
							20	RC-04	_m-m-m	reinfection	75.2531
							22	RC-04	_m-m-m	reinfection	71.5821
							26	RC-04	_m-m-m	reinfection	82.2169
							0	RC-05	_m-m-m	reinfection	85.2664
							2	RC-05	_m-m-m	reinfection	69.0931
							4	RC-05	_m-m-m	reinfection	82.592
							8	RC-05	_m-m-m	reinfection	72.4914
							9	RC-05	_m-m-m	reinfection	73.2155
							11	RC-05	_m-m-m	reinfection	75.6599
							13	RC-05	_m-m-m	reinfection	74.2498
							17	RC-05	_m-m-m	reinfection	81.997
							18	RC-05	_m-m-m	reinfection	77.0278
							20	RC-05	_m-m-m	reinfection	81.4038
							22	RC-05	_m-m-m	reinfection	85.5179
							26	RC-05	_m-m-m	reinfection	72.9477
							0	RC-06	_m-m-m	reinfection	37.7382
							2	RC-06	_m-m-m	reinfection	43.5279
							4	RC-06	_m-m-m	reinfection	42.5223
							8	RC-06	_m-m-m	reinfection	31.7791
							9	RC-06	_m-m-m	reinfection	40.4937
							13	RC-06	_m-m-m	reinfection	44.1013
							17	RC-06	_m-m-m	reinfection	35.2543
							18	RC-06	_m-m-m	reinfection	43.6944
							20	RC-06	_m-m-m	reinfection	49.8051
							22	RC-06	_m-m-m	reinfection	43.9399
							26	RC-06	_m-m-m	reinfection	39.5968
							0	RC-18	_m-m-m	single	42.4935
							4	RC-18	_m-m-m	single	44.066
							8	RC-18	_m-m-m	single	48.7961
							9	RC-18	_m-m-m	single	47.0477
							11	RC-18	_m-m-m	single	48.3141
							13	RC-18	_m-m-m	single	52.0796
							17	RC-18	_m-m-m	single	42.1435
							18	RC-18	_m-m-m	single	58.0716
							20	RC-18	_m-m-m	single	40.4747
							22	RC-18	_m-m-m	single	60.4533
							26	RC-18	_m-m-m	single	46.1836
							0	RC-07	_m-f-m	reinfection	32.6561
							2	RC-07	_m-f-m	reinfection	36.9926
							4	RC-07	_m-f-m	reinfection	44.2667
							8	RC-07	_m-f-m	reinfection	55.1599
							9	RC-07	_m-f-m	reinfection	47.0104
							11	RC-07	_m-f-m	reinfection	42.1722
							13	RC-07	_m-f-m	reinfection	51.1005
							17	RC-07	_m-f-m	reinfection	56.9153
							18	RC-07	_m-f-m	reinfection	47.8492
							20	RC-07	_m-f-m	reinfection	46.2124
							22	RC-07	_m-f-m	reinfection	41.7977
							26	RC-07	_m-f-m	reinfection	47.6011
							0	RC-19	_m-m-m	single	56.0896
							2	RC-19	_m-m-m	single	58.9248
							4	RC-19	_m-m-m	single	61.2931
							8	RC-19	_m-m-m	single	54.5828
							9	RC-19	_m-m-m	single	53.7167
							13	RC-19	_m-m-m	single	54.3923
							17	RC-19	_m-m-m	single	55.6975
							18	RC-19	_m-m-m	single	57.5051
							20	RC-19	_m-m-m	single	47.3684
							22	RC-19	_m-m-m	single	59.3634
							26	RC-19	_m-m-m	single	49.3217
							0	RC-20	_m-m-m	single	41.8964
							2	RC-20	_m-m-m	single	40.071
							4	RC-20	_m-m-m	single	37.3658
							8	RC-20	_m-m-m	single	44.7135
							9	RC-20	_m-m-m	single	39.5054
							11	RC-20	_m-m-m	single	40.7295
							13	RC-20	_m-m-m	single	44.0047
							18	RC-20	_m-m-m	single	30.2278
							20	RC-20	_m-m-m	single	26.867
							22	RC-20	_m-m-m	single	44.927
							26	RC-20	_m-m-m	single	45.9273
							0	RC-08	_m-f-m	reinfection	49.3813
							2	RC-08	_m-f-m	reinfection	51.2957
							4	RC-08	_m-f-m	reinfection	52.5634
							8	RC-08	_m-f-m	reinfection	57.3364
							9	RC-08	_m-f-m	reinfection	59.8342
							11	RC-08	_m-f-m	reinfection	61.6585
							13	RC-08	_m-f-m	reinfection	57.7979
							17	RC-08	_m-f-m	reinfection	52.4458
							18	RC-08	_m-f-m	reinfection	66.4516
							20	RC-08	_m-f-m	reinfection	58.1504
							22	RC-08	_m-f-m	reinfection	57.6754
							26	RC-08	_m-f-m	reinfection	56.2805
							0	RC-09	_m-m-m	reinfection	63.4002
							2	RC-09	_m-m-m	reinfection	56.8332
							4	RC-09	_m-m-m	reinfection	60.8197
							8	RC-09	_m-m-m	reinfection	70.0699
							9	RC-09	_m-m-m	reinfection	68.7172
							11	RC-09	_m-m-m	reinfection	71.7324
							17	RC-09	_m-m-m	reinfection	71.3498
							18	RC-09	_m-m-m	reinfection	67.7226
							20	RC-09	_m-m-m	reinfection	71.5877
							22	RC-09	_m-m-m	reinfection	60.4449
							26	RC-09	_m-m-m	reinfection	65.6928
							0	RC-925-KA	_m-m-m	single	61.1387
							2	RC-925-KA	_m-m-m	single	53.189
							4	RC-925-KA	_m-m-m	single	55.0548
							8	RC-925-KA	_m-m-m	single	50.0806
							9	RC-925-KA	_m-m-m	single	48.4359
							11	RC-925-KA	_m-m-m	single	52.0071
							13	RC-925-KA	_m-m-m	single	46.3211
							17	RC-925-KA	_m-m-m	single	58.0083
							18	RC-925-KA	_m-m-m	single	65.1578
							20	RC-925-KA	_m-m-m	single	56.3778
							22	RC-925-KA	_m-m-m	single	68.3552
							26	RC-925-KA	_m-m-m	single	53.5067
							0	RC-10	_m-f-m	reinfection	51.3343
							4	RC-10	_m-f-m	reinfection	66.1859
							9	RC-10	_m-f-m	reinfection	58.532
							11	RC-10	_m-f-m	reinfection	54.1162
							13	RC-10	_m-f-m	reinfection	61.3325
							17	RC-10	_m-f-m	reinfection	63.422
							18	RC-10	_m-f-m	reinfection	64.7971
							0	RC-916-SX	_m-m-m	single	60.5031
							2	RC-916-SX	_m-m-m	single	68.7376
							4	RC-916-SX	_m-m-m	single	65.7023
							8	RC-916-SX	_m-m-m	single	64.8483
							9	RC-916-SX	_m-m-m	single	66.5777
							11	RC-916-SX	_m-m-m	single	61.1783
							13	RC-916-SX	_m-m-m	single	60.5742
							17	RC-916-SX	_m-m-m	single	72.6231
							18	RC-916-SX	_m-m-m	single	61.0641
							20	RC-916-SX	_m-m-m	single	50.5495
							22	RC-916-SX	_m-m-m	single	56.1828
							26	RC-916-SX	_m-m-m	single	71.6248
							0	RC-931-KO	_m-m-m	single	60.5698
							2	RC-931-KO	_m-m-m	single	64.7059
							4	RC-931-KO	_m-m-m	single	60.488
							8	RC-931-KO	_m-m-m	single	43.7564
							9	RC-931-KO	_m-m-m	single	57.5585
							11	RC-931-KO	_m-m-m	single	52.6938
							13	RC-931-KO	_m-m-m	single	57.029
							17	RC-931-KO	_m-m-m	single	61.1414
							18	RC-931-KO	_m-m-m	single	55.3045
							20	RC-931-KO	_m-m-m	single	50.9667
							22	RC-931-KO	_m-m-m	single	59.3739
							26	RC-931-KO	_m-m-m	single	68.1254
							0	RC-11	_m-m-m	reinfection	62.879
							2	RC-11	_m-m-m	reinfection	78.5428
							4	RC-11	_m-m-m	reinfection	74.7825
							8	RC-11	_m-m-m	reinfection	74.6902
							9	RC-11	_m-m-m	reinfection	73.8108
							11	RC-11	_m-m-m	reinfection	71.911
							13	RC-11	_m-m-m	reinfection	70.5385
							17	RC-11	_m-m-m	reinfection	71.5751
							18	RC-11	_m-m-m	reinfection	73.8879
							20	RC-11	_m-m-m	reinfection	76.7648
							22	RC-11	_m-m-m	reinfection	75.614
							26	RC-11	_m-m-m	reinfection	78.2457
							0	RC-12	_m-f-m	reinfection	61.8985
							2	RC-12	_m-f-m	reinfection	61.9132
							4	RC-12	_m-f-m	reinfection	62.1251
							8	RC-12	_m-f-m	reinfection	66.7044
							9	RC-12	_m-f-m	reinfection	68.8337
							11	RC-12	_m-f-m	reinfection	61.1241
							13	RC-12	_m-f-m	reinfection	59.1289
							17	RC-12	_m-f-m	reinfection	73.1208
							18	RC-12	_m-f-m	reinfection	67.076
							20	RC-12	_m-f-m	reinfection	72.5705
							22	RC-12	_m-f-m	reinfection	66.1879
							26	RC-12	_m-f-m	reinfection	83.4898
							0	RC-980-VN	_m-m-m	single	46.8297
							2	RC-980-VN	_m-m-m	single	45.5169
							4	RC-980-VN	_m-m-m	single	40.7806
							8	RC-980-VN	_m-m-m	single	56.6564
							9	RC-980-VN	_m-m-m	single	64.5341
							11	RC-980-VN	_m-m-m	single	42.1497
							13	RC-980-VN	_m-m-m	single	45.9633
							17	RC-980-VN	_m-m-m	single	31.5983
							18	RC-980-VN	_m-m-m	single	45.7852
							20	RC-980-VN	_m-m-m	single	43.162
							22	RC-980-VN	_m-m-m	single	64.2796
							26	RC-980-VN	_m-m-m	single	52.2388

## Sheet: Figure 1e
Figure 1E
Summarised							Raw
Timepoint	Group	marker	mean	upper SEM	lower SEM		Timepoint	Participant	m-f-m	Group	perc
0	reinfection	CD38.CD27.DNT.percCD3	0.0165719	0.0197675	0.0133764		0	RC-13	_m-m-m	single	0.0400617
2	reinfection	CD38.CD27.DNT.percCD3	0.0164323	0.0205076	0.012357		2	RC-13	_m-m-m	single	0.0141047
4	reinfection	CD38.CD27.DNT.percCD3	0.02756	0.0333021	0.0218179		4	RC-13	_m-m-m	single	0.0422502
8	reinfection	CD38.CD27.DNT.percCD3	0.0255355	0.030733	0.020338		8	RC-13	_m-m-m	single	0.0259852
9	reinfection	CD38.CD27.DNT.percCD3	0.0337398	0.0401324	0.0273472		9	RC-13	_m-m-m	single	0.0304365
11	reinfection	CD38.CD27.DNT.percCD3	0.0244325	0.0279065	0.0209586		11	RC-13	_m-m-m	single	0.0261196
13	reinfection	CD38.CD27.DNT.percCD3	0.0225907	0.0268427	0.0183386		13	RC-13	_m-m-m	single	0.0328815
17	reinfection	CD38.CD27.DNT.percCD3	0.0238181	0.0279413	0.0196949		17	RC-13	_m-m-m	single	0.022446
18	reinfection	CD38.CD27.DNT.percCD3	0.0203553	0.0235813	0.0171293		18	RC-13	_m-m-m	single	0.0190931
20	reinfection	CD38.CD27.DNT.percCD3	0.0229951	0.0255379	0.0204522		20	RC-13	_m-m-m	single	0.0341227
22	reinfection	CD38.CD27.DNT.percCD3	0.0222618	0.0254435	0.0190802		22	RC-13	_m-m-m	single	0.0283117
26	reinfection	CD38.CD27.DNT.percCD3	0.0421951	0.0510586	0.0333317		26	RC-13	_m-m-m	single	0.0268549
0	single	CD38.CD27.DNT.percCD3	0.0249684	0.0287202	0.0212166		0	RC-01	_m-f-m	reinfection	0.00403907
2	single	CD38.CD27.DNT.percCD3	0.0175817	0.0202361	0.0149273		2	RC-01	_m-f-m	reinfection	0.00561028
4	single	CD38.CD27.DNT.percCD3	0.0258698	0.0288923	0.0228472		4	RC-01	_m-f-m	reinfection	0.00622214
8	single	CD38.CD27.DNT.percCD3	0.0197289	0.022269	0.0171888		8	RC-01	_m-f-m	reinfection	0.0173625
9	single	CD38.CD27.DNT.percCD3	0.0232978	0.026211	0.0203846		9	RC-01	_m-f-m	reinfection	0.0153017
11	single	CD38.CD27.DNT.percCD3	0.0217646	0.0247507	0.0187786		11	RC-01	_m-f-m	reinfection	0.0157954
13	single	CD38.CD27.DNT.percCD3	0.0223276	0.0254575	0.0191977		13	RC-01	_m-f-m	reinfection	0.0123698
17	single	CD38.CD27.DNT.percCD3	0.0205816	0.0243579	0.0168054		17	RC-01	_m-f-m	reinfection	0.0128559
18	single	CD38.CD27.DNT.percCD3	0.0238055	0.0278104	0.0198006		18	RC-01	_m-f-m	reinfection	0.00860104
20	single	CD38.CD27.DNT.percCD3	0.0260461	0.0297998	0.0222925		20	RC-01	_m-f-m	reinfection	0.0144078
22	single	CD38.CD27.DNT.percCD3	0.0255846	0.0291045	0.0220647		22	RC-01	_m-f-m	reinfection	0.0145091
26	single	CD38.CD27.DNT.percCD3	0.0478927	0.0545741	0.0412113		26	RC-01	_m-f-m	reinfection	0.00889137
							0	RC-14	_m-m-m	single	0.025287
							2	RC-14	_m-m-m	single	0.00819095
							4	RC-14	_m-m-m	single	0.0139029
							8	RC-14	_m-m-m	single	0.0134504
							9	RC-14	_m-m-m	single	0.0173025
							11	RC-14	_m-m-m	single	0.0083308
							13	RC-14	_m-m-m	single	0.00830239
							17	RC-14	_m-m-m	single	0.0105557
							18	RC-14	_m-m-m	single	0.0172675
							20	RC-14	_m-m-m	single	0.0145001
							22	RC-14	_m-m-m	single	0.0166633
							26	RC-14	_m-m-m	single	0.0469998
							0	RC-02	_m-m-m	reinfection	0.0135657
							2	RC-02	_m-m-m	reinfection	0.023305
							4	RC-02	_m-m-m	reinfection	0.0504212
							8	RC-02	_m-m-m	reinfection	0.0491156
							9	RC-02	_m-m-m	reinfection	0.0733483
							11	RC-02	_m-m-m	reinfection	0.0185342
							17	RC-02	_m-m-m	reinfection	0.0554616
							18	RC-02	_m-m-m	reinfection	0.0387739
							20	RC-02	_m-m-m	reinfection	0.019792
							22	RC-02	_m-m-m	reinfection	0.0119411
							26	RC-02	_m-m-m	reinfection	0.0360949
							0	RC-15	_m-m-m	single	0.0217178
							2	RC-15	_m-m-m	single	0.0309545
							4	RC-15	_m-m-m	single	0.0449848
							8	RC-15	_m-m-m	single	0.0208477
							9	RC-15	_m-m-m	single	0.0483778
							11	RC-15	_m-m-m	single	0.0355761
							13	RC-15	_m-m-m	single	0.0374597
							18	RC-15	_m-m-m	single	0.0177109
							20	RC-15	_m-m-m	single	0.0604085
							22	RC-15	_m-m-m	single	0.0396013
							26	RC-15	_m-m-m	single	0.034942
							0	RC-16	_m-m-m	single	0.0204025
							2	RC-16	_m-m-m	single	0.0115356
							4	RC-16	_m-m-m	single	0.0316691
							8	RC-16	_m-m-m	single	0.0251688
							9	RC-16	_m-m-m	single	0.0180379
							11	RC-16	_m-m-m	single	0.0201344
							13	RC-16	_m-m-m	single	0.0108962
							17	RC-16	_m-m-m	single	0.0171154
							18	RC-16	_m-m-m	single	0.0220227
							20	RC-16	_m-m-m	single	0.0197513
							22	RC-16	_m-m-m	single	0.0131696
							26	RC-16	_m-m-m	single	0.0649055
							0	RC-03	_m-m-m	reinfection	0.0190221
							2	RC-03	_m-m-m	reinfection	0.0204304
							4	RC-03	_m-m-m	reinfection	0.0392547
							8	RC-03	_m-m-m	reinfection	0.0532773
							9	RC-03	_m-m-m	reinfection	0.041908
							11	RC-03	_m-m-m	reinfection	0.0227393
							13	RC-03	_m-m-m	reinfection	0.0313056
							17	RC-03	_m-m-m	reinfection	0.0322778
							18	RC-03	_m-m-m	reinfection	0.0185304
							20	RC-03	_m-m-m	reinfection	0.00981273
							22	RC-03	_m-m-m	reinfection	0.0213169
							26	RC-03	_m-m-m	reinfection	0.0273435
							0	RC-17	_m-m-m	single	0.0273804
							2	RC-17	_m-m-m	single	0.0340743
							4	RC-17	_m-m-m	single	0.0280698
							8	RC-17	_m-m-m	single	0.0359149
							9	RC-17	_m-m-m	single	0.0272388
							11	RC-17	_m-m-m	single	0.0171515
							13	RC-17	_m-m-m	single	0.0249938
							17	RC-17	_m-m-m	single	0.0283821
							18	RC-17	_m-m-m	single	0.0319548
							20	RC-17	_m-m-m	single	0.0343669
							22	RC-17	_m-m-m	single	0.0410986
							26	RC-17	_m-m-m	single	0.0470363
							0	RC-04	_m-m-m	reinfection	0.0205379
							4	RC-04	_m-m-m	reinfection	0.0247288
							8	RC-04	_m-m-m	reinfection	0.00886312
							9	RC-04	_m-m-m	reinfection	0.0119191
							11	RC-04	_m-m-m	reinfection	0.0139976
							13	RC-04	_m-m-m	reinfection	0.0216995
							17	RC-04	_m-m-m	reinfection	0.0294659
							18	RC-04	_m-m-m	reinfection	0.0257305
							20	RC-04	_m-m-m	reinfection	0.0303526
							22	RC-04	_m-m-m	reinfection	0.0359121
							26	RC-04	_m-m-m	reinfection	0.0660418
							0	RC-05	_m-m-m	reinfection	0.0453752
							2	RC-05	_m-m-m	reinfection	0.0260086
							4	RC-05	_m-m-m	reinfection	0.0446591
							8	RC-05	_m-m-m	reinfection	0.0237063
							9	RC-05	_m-m-m	reinfection	0.057327
							11	RC-05	_m-m-m	reinfection	0.0406902
							13	RC-05	_m-m-m	reinfection	0.0567578
							17	RC-05	_m-m-m	reinfection	0.02806
							18	RC-05	_m-m-m	reinfection	0.037451
							20	RC-05	_m-m-m	reinfection	0.0379841
							22	RC-05	_m-m-m	reinfection	0.0346269
							26	RC-05	_m-m-m	reinfection	0.022116
							0	RC-06	_m-m-m	reinfection	0.0137776
							2	RC-06	_m-m-m	reinfection	0.00462652
							4	RC-06	_m-m-m	reinfection	0.0126343
							8	RC-06	_m-m-m	reinfection	0.0154527
							9	RC-06	_m-m-m	reinfection	0.0213056
							13	RC-06	_m-m-m	reinfection	0.0147917
							17	RC-06	_m-m-m	reinfection	0.00435044
							18	RC-06	_m-m-m	reinfection	0.00924722
							20	RC-06	_m-m-m	reinfection	0.0189091
							22	RC-06	_m-m-m	reinfection	0.00827567
							26	RC-06	_m-m-m	reinfection	0.0136259
							0	RC-18	_m-m-m	single	0.0115272
							4	RC-18	_m-m-m	single	0.0233143
							8	RC-18	_m-m-m	single	0.0141565
							9	RC-18	_m-m-m	single	0.0142687
							11	RC-18	_m-m-m	single	0.0155446
							13	RC-18	_m-m-m	single	0.017809
							17	RC-18	_m-m-m	single	0.0139082
							18	RC-18	_m-m-m	single	0.0291003
							20	RC-18	_m-m-m	single	0.029267
							22	RC-18	_m-m-m	single	0.0184089
							26	RC-18	_m-m-m	single	0.0278196
							0	RC-07	_m-f-m	reinfection	0.019824
							2	RC-07	_m-f-m	reinfection	0.0171309
							4	RC-07	_m-f-m	reinfection	0.0276915
							8	RC-07	_m-f-m	reinfection	0.0191929
							9	RC-07	_m-f-m	reinfection	0.0502
							11	RC-07	_m-f-m	reinfection	0.0233164
							13	RC-07	_m-f-m	reinfection	0.0138459
							17	RC-07	_m-f-m	reinfection	0.0228894
							18	RC-07	_m-f-m	reinfection	0.00956422
							20	RC-07	_m-f-m	reinfection	0.0239623
							22	RC-07	_m-f-m	reinfection	0.013646
							26	RC-07	_m-f-m	reinfection	0.0615035
							0	RC-19	_m-m-m	single	0.0154763
							2	RC-19	_m-m-m	single	0.0124878
							4	RC-19	_m-m-m	single	0.0226314
							8	RC-19	_m-m-m	single	0.01721
							9	RC-19	_m-m-m	single	0.0274991
							13	RC-19	_m-m-m	single	0.0134627
							17	RC-19	_m-m-m	single	0.00846043
							18	RC-19	_m-m-m	single	0.0104049
							20	RC-19	_m-m-m	single	0.0130637
							22	RC-19	_m-m-m	single	0.0303371
							26	RC-19	_m-m-m	single	0.0290622
							0	RC-20	_m-m-m	single	0.0157323
							2	RC-20	_m-m-m	single	0.00982041
							4	RC-20	_m-m-m	single	0.0226789
							8	RC-20	_m-m-m	single	0.00826264
							9	RC-20	_m-m-m	single	0.0114366
							11	RC-20	_m-m-m	single	0.0129722
							13	RC-20	_m-m-m	single	0.0137267
							18	RC-20	_m-m-m	single	0.00940353
							20	RC-20	_m-m-m	single	0.0149199
							22	RC-20	_m-m-m	single	0.0118855
							26	RC-20	_m-m-m	single	0.0263625
							0	RC-08	_m-f-m	reinfection	0.020134
							2	RC-08	_m-f-m	reinfection	0.00820791
							4	RC-08	_m-f-m	reinfection	0.0118765
							8	RC-08	_m-f-m	reinfection	0.0150799
							9	RC-08	_m-f-m	reinfection	0.021833
							11	RC-08	_m-f-m	reinfection	0.0286061
							13	RC-08	_m-f-m	reinfection	0.0182719
							17	RC-08	_m-f-m	reinfection	0.0144613
							18	RC-08	_m-f-m	reinfection	0.0155931
							20	RC-08	_m-f-m	reinfection	0.0281643
							22	RC-08	_m-f-m	reinfection	0.0157771
							26	RC-08	_m-f-m	reinfection	0.0842105
							0	RC-09	_m-m-m	reinfection	0.0212706
							2	RC-09	_m-m-m	reinfection	0.0452762
							4	RC-09	_m-m-m	reinfection	0.0712438
							8	RC-09	_m-m-m	reinfection	0.0526716
							9	RC-09	_m-m-m	reinfection	0.0631512
							11	RC-09	_m-m-m	reinfection	0.0507646
							17	RC-09	_m-m-m	reinfection	0.0410812
							18	RC-09	_m-m-m	reinfection	0.0302084
							20	RC-09	_m-m-m	reinfection	0.030106
							22	RC-09	_m-m-m	reinfection	0.0332137
							26	RC-09	_m-m-m	reinfection	0.0920096
							0	RC-925-KA	_m-m-m	single	0.0171494
							2	RC-925-KA	_m-m-m	single	0.0174231
							4	RC-925-KA	_m-m-m	single	0.0240157
							8	RC-925-KA	_m-m-m	single	0.0132529
							9	RC-925-KA	_m-m-m	single	0.0189151
							11	RC-925-KA	_m-m-m	single	0.0393315
							13	RC-925-KA	_m-m-m	single	0.0284874
							17	RC-925-KA	_m-m-m	single	0.0396535
							18	RC-925-KA	_m-m-m	single	0.0609297
							20	RC-925-KA	_m-m-m	single	0.0240894
							22	RC-925-KA	_m-m-m	single	0.0371494
							26	RC-925-KA	_m-m-m	single	0.0497803
							0	RC-10	_m-f-m	reinfection	0.00534727
							4	RC-10	_m-f-m	reinfection	0.0129434
							9	RC-10	_m-f-m	reinfection	0.0143524
							11	RC-10	_m-f-m	reinfection	0.0201928
							13	RC-10	_m-f-m	reinfection	0.023118
							17	RC-10	_m-f-m	reinfection	0.0155627
							18	RC-10	_m-f-m	reinfection	0.0264618
							0	RC-916-SX	_m-m-m	single	0.0465039
							2	RC-916-SX	_m-m-m	single	0.0168919
							4	RC-916-SX	_m-m-m	single	0.0192725
							8	RC-916-SX	_m-m-m	single	0.0190006
							9	RC-916-SX	_m-m-m	single	0.0290745
							11	RC-916-SX	_m-m-m	single	0.0146827
							13	RC-916-SX	_m-m-m	single	0.0255338
							17	RC-916-SX	_m-m-m	single	0.0150329
							18	RC-916-SX	_m-m-m	single	0.024975
							20	RC-916-SX	_m-m-m	single	0.0208643
							22	RC-916-SX	_m-m-m	single	0.0189987
							26	RC-916-SX	_m-m-m	single	0.06796
							0	RC-931-KO	_m-m-m	single	0.0475794
							2	RC-931-KO	_m-m-m	single	0.0259184
							4	RC-931-KO	_m-m-m	single	0.029243
							8	RC-931-KO	_m-m-m	single	0.0331679
							9	RC-931-KO	_m-m-m	single	0.0151375
							11	RC-931-KO	_m-m-m	single	0.0308541
							13	RC-931-KO	_m-m-m	single	0.0404133
							17	RC-931-KO	_m-m-m	single	0.0406101
							18	RC-931-KO	_m-m-m	single	0.0297497
							20	RC-931-KO	_m-m-m	single	0.0272283
							22	RC-931-KO	_m-m-m	single	0.0417924
							26	RC-931-KO	_m-m-m	single	0.105887
							0	RC-11	_m-m-m	reinfection	0.00936827
							2	RC-11	_m-m-m	reinfection	0.00705624
							4	RC-11	_m-m-m	reinfection	0.0127176
							8	RC-11	_m-m-m	reinfection	0.0134041
							9	RC-11	_m-m-m	reinfection	0.0135625
							11	RC-11	_m-m-m	reinfection	0.0157661
							13	RC-11	_m-m-m	reinfection	0.0115354
							17	RC-11	_m-m-m	reinfection	0.0142307
							18	RC-11	_m-m-m	reinfection	0.00774848
							20	RC-11	_m-m-m	reinfection	0.0143228
							22	RC-11	_m-m-m	reinfection	0.0203173
							26	RC-11	_m-m-m	reinfection	0.0128772
							0	RC-12	_m-f-m	reinfection	0.00660134
							2	RC-12	_m-f-m	reinfection	0.00667099
							4	RC-12	_m-f-m	reinfection	0.0163274
							8	RC-12	_m-f-m	reinfection	0.0127646
							9	RC-12	_m-f-m	reinfection	0.0206687
							11	RC-12	_m-f-m	reinfection	0.0183554
							13	RC-12	_m-f-m	reinfection	0.0222112
							17	RC-12	_m-f-m	reinfection	0.0151204
							18	RC-12	_m-f-m	reinfection	0.0163537
							20	RC-12	_m-f-m	reinfection	0.0251322
							22	RC-12	_m-f-m	reinfection	0.0353443
							26	RC-12	_m-f-m	reinfection	0.0394322
							0	RC-980-VN	_m-m-m	single	0.0108033
							2	RC-980-VN	_m-m-m	single	0.011997
							4	RC-980-VN	_m-m-m	single	0.00840458
							8	RC-980-VN	_m-m-m	single	0.0103295
							9	RC-980-VN	_m-m-m	single	0.0218485
							11	RC-980-VN	_m-m-m	single	0.0187134
							13	RC-980-VN	_m-m-m	single	0.0139651
							17	RC-980-VN	_m-m-m	single	0.00965215
							18	RC-980-VN	_m-m-m	single	0.0130539
							20	RC-980-VN	_m-m-m	single	0.0199715
							22	RC-980-VN	_m-m-m	single	0.00959857
							26	RC-980-VN	_m-m-m	single	0.0471021

## Sheet: Figure 1f
Figure 1F
Summarised							Raw
Timepoint	Group	marker	mean	upper SEM	lower SEM		Timepoint	Participant	m-f-m	Group	perc
0	reinfection	CD38orHLADR..EM.percCD4	0.19039	0.22412	0.15666		0	RC-13	_m-m-m	single	0.0400617
2	reinfection	CD38orHLADR..EM.percCD4	0.254537	0.363593	0.145482		2	RC-13	_m-m-m	single	0.0141047
4	reinfection	CD38orHLADR..EM.percCD4	0.444386	0.611737	0.277035		4	RC-13	_m-m-m	single	0.0422502
8	reinfection	CD38orHLADR..EM.percCD4	0.24174	0.301019	0.182461		8	RC-13	_m-m-m	single	0.0259852
9	reinfection	CD38orHLADR..EM.percCD4	0.332356	0.423658	0.241054		9	RC-13	_m-m-m	single	0.0304365
11	reinfection	CD38orHLADR..EM.percCD4	0.35381	0.430004	0.277616		11	RC-13	_m-m-m	single	0.0261196
13	reinfection	CD38orHLADR..EM.percCD4	0.415934	0.554604	0.277264		13	RC-13	_m-m-m	single	0.0328815
17	reinfection	CD38orHLADR..EM.percCD4	0.193604	0.217554	0.169653		17	RC-13	_m-m-m	single	0.022446
18	reinfection	CD38orHLADR..EM.percCD4	0.234663	0.282495	0.186832		18	RC-13	_m-m-m	single	0.0190931
20	reinfection	CD38orHLADR..EM.percCD4	0.243624	0.295476	0.191772		20	RC-13	_m-m-m	single	0.0341227
22	reinfection	CD38orHLADR..EM.percCD4	0.237921	0.297463	0.178378		22	RC-13	_m-m-m	single	0.0283117
26	reinfection	CD38orHLADR..EM.percCD4	1.4979	2.23324	0.762552		26	RC-13	_m-m-m	single	0.0268549
0	single	CD38orHLADR..EM.percCD4	0.173276	0.201118	0.145434		0	RC-01	_m-f-m	reinfection	0.00403907
2	single	CD38orHLADR..EM.percCD4	0.186757	0.240487	0.133027		2	RC-01	_m-f-m	reinfection	0.00561028
4	single	CD38orHLADR..EM.percCD4	0.206453	0.244325	0.168582		4	RC-01	_m-f-m	reinfection	0.00622214
8	single	CD38orHLADR..EM.percCD4	0.171137	0.20021	0.142065		8	RC-01	_m-f-m	reinfection	0.0173625
9	single	CD38orHLADR..EM.percCD4	0.192038	0.227232	0.156843		9	RC-01	_m-f-m	reinfection	0.0153017
11	single	CD38orHLADR..EM.percCD4	0.199177	0.232316	0.166038		11	RC-01	_m-f-m	reinfection	0.0157954
13	single	CD38orHLADR..EM.percCD4	0.216894	0.260973	0.172815		13	RC-01	_m-f-m	reinfection	0.0123698
17	single	CD38orHLADR..EM.percCD4	0.182236	0.223906	0.140566		17	RC-01	_m-f-m	reinfection	0.0128559
18	single	CD38orHLADR..EM.percCD4	0.196329	0.235167	0.15749		18	RC-01	_m-f-m	reinfection	0.00860104
20	single	CD38orHLADR..EM.percCD4	0.176871	0.209234	0.144508		20	RC-01	_m-f-m	reinfection	0.0144078
22	single	CD38orHLADR..EM.percCD4	0.220596	0.254933	0.186258		22	RC-01	_m-f-m	reinfection	0.0145091
26	single	CD38orHLADR..EM.percCD4	0.226352	0.257309	0.195395		26	RC-01	_m-f-m	reinfection	0.00889137
							0	RC-14	_m-m-m	single	0.025287
							2	RC-14	_m-m-m	single	0.00819095
							4	RC-14	_m-m-m	single	0.0139029
							8	RC-14	_m-m-m	single	0.0134504
							9	RC-14	_m-m-m	single	0.0173025
							11	RC-14	_m-m-m	single	0.0083308
							13	RC-14	_m-m-m	single	0.00830239
							17	RC-14	_m-m-m	single	0.0105557
							18	RC-14	_m-m-m	single	0.0172675
							20	RC-14	_m-m-m	single	0.0145001
							22	RC-14	_m-m-m	single	0.0166633
							26	RC-14	_m-m-m	single	0.0469998
							0	RC-02	_m-m-m	reinfection	0.0135657
							2	RC-02	_m-m-m	reinfection	0.023305
							4	RC-02	_m-m-m	reinfection	0.0504212
							8	RC-02	_m-m-m	reinfection	0.0491156
							9	RC-02	_m-m-m	reinfection	0.0733483
							11	RC-02	_m-m-m	reinfection	0.0185342
							17	RC-02	_m-m-m	reinfection	0.0554616
							18	RC-02	_m-m-m	reinfection	0.0387739
							20	RC-02	_m-m-m	reinfection	0.019792
							22	RC-02	_m-m-m	reinfection	0.0119411
							26	RC-02	_m-m-m	reinfection	0.0360949
							0	RC-15	_m-m-m	single	0.0217178
							2	RC-15	_m-m-m	single	0.0309545
							4	RC-15	_m-m-m	single	0.0449848
							8	RC-15	_m-m-m	single	0.0208477
							9	RC-15	_m-m-m	single	0.0483778
							11	RC-15	_m-m-m	single	0.0355761
							13	RC-15	_m-m-m	single	0.0374597
							18	RC-15	_m-m-m	single	0.0177109
							20	RC-15	_m-m-m	single	0.0604085
							22	RC-15	_m-m-m	single	0.0396013
							26	RC-15	_m-m-m	single	0.034942
							0	RC-16	_m-m-m	single	0.0204025
							2	RC-16	_m-m-m	single	0.0115356
							4	RC-16	_m-m-m	single	0.0316691
							8	RC-16	_m-m-m	single	0.0251688
							9	RC-16	_m-m-m	single	0.0180379
							11	RC-16	_m-m-m	single	0.0201344
							13	RC-16	_m-m-m	single	0.0108962
							17	RC-16	_m-m-m	single	0.0171154
							18	RC-16	_m-m-m	single	0.0220227
							20	RC-16	_m-m-m	single	0.0197513
							22	RC-16	_m-m-m	single	0.0131696
							26	RC-16	_m-m-m	single	0.0649055
							0	RC-03	_m-m-m	reinfection	0.0190221
							2	RC-03	_m-m-m	reinfection	0.0204304
							4	RC-03	_m-m-m	reinfection	0.0392547
							8	RC-03	_m-m-m	reinfection	0.0532773
							9	RC-03	_m-m-m	reinfection	0.041908
							11	RC-03	_m-m-m	reinfection	0.0227393
							13	RC-03	_m-m-m	reinfection	0.0313056
							17	RC-03	_m-m-m	reinfection	0.0322778
							18	RC-03	_m-m-m	reinfection	0.0185304
							20	RC-03	_m-m-m	reinfection	0.00981273
							22	RC-03	_m-m-m	reinfection	0.0213169
							26	RC-03	_m-m-m	reinfection	0.0273435
							0	RC-17	_m-m-m	single	0.0273804
							2	RC-17	_m-m-m	single	0.0340743
							4	RC-17	_m-m-m	single	0.0280698
							8	RC-17	_m-m-m	single	0.0359149
							9	RC-17	_m-m-m	single	0.0272388
							11	RC-17	_m-m-m	single	0.0171515
							13	RC-17	_m-m-m	single	0.0249938
							17	RC-17	_m-m-m	single	0.0283821
							18	RC-17	_m-m-m	single	0.0319548
							20	RC-17	_m-m-m	single	0.0343669
							22	RC-17	_m-m-m	single	0.0410986
							26	RC-17	_m-m-m	single	0.0470363
							0	RC-04	_m-m-m	reinfection	0.0205379
							4	RC-04	_m-m-m	reinfection	0.0247288
							8	RC-04	_m-m-m	reinfection	0.00886312
							9	RC-04	_m-m-m	reinfection	0.0119191
							11	RC-04	_m-m-m	reinfection	0.0139976
							13	RC-04	_m-m-m	reinfection	0.0216995
							17	RC-04	_m-m-m	reinfection	0.0294659
							18	RC-04	_m-m-m	reinfection	0.0257305
							20	RC-04	_m-m-m	reinfection	0.0303526
							22	RC-04	_m-m-m	reinfection	0.0359121
							26	RC-04	_m-m-m	reinfection	0.0660418
							0	RC-05	_m-m-m	reinfection	0.0453752
							2	RC-05	_m-m-m	reinfection	0.0260086
							4	RC-05	_m-m-m	reinfection	0.0446591
							8	RC-05	_m-m-m	reinfection	0.0237063
							9	RC-05	_m-m-m	reinfection	0.057327
							11	RC-05	_m-m-m	reinfection	0.0406902
							13	RC-05	_m-m-m	reinfection	0.0567578
							17	RC-05	_m-m-m	reinfection	0.02806
							18	RC-05	_m-m-m	reinfection	0.037451
							20	RC-05	_m-m-m	reinfection	0.0379841
							22	RC-05	_m-m-m	reinfection	0.0346269
							26	RC-05	_m-m-m	reinfection	0.022116
							0	RC-06	_m-m-m	reinfection	0.0137776
							2	RC-06	_m-m-m	reinfection	0.00462652
							4	RC-06	_m-m-m	reinfection	0.0126343
							8	RC-06	_m-m-m	reinfection	0.0154527
							9	RC-06	_m-m-m	reinfection	0.0213056
							13	RC-06	_m-m-m	reinfection	0.0147917
							17	RC-06	_m-m-m	reinfection	0.00435044
							18	RC-06	_m-m-m	reinfection	0.00924722
							20	RC-06	_m-m-m	reinfection	0.0189091
							22	RC-06	_m-m-m	reinfection	0.00827567
							26	RC-06	_m-m-m	reinfection	0.0136259
							0	RC-18	_m-m-m	single	0.0115272
							4	RC-18	_m-m-m	single	0.0233143
							8	RC-18	_m-m-m	single	0.0141565
							9	RC-18	_m-m-m	single	0.0142687
							11	RC-18	_m-m-m	single	0.0155446
							13	RC-18	_m-m-m	single	0.017809
							17	RC-18	_m-m-m	single	0.0139082
							18	RC-18	_m-m-m	single	0.0291003
							20	RC-18	_m-m-m	single	0.029267
							22	RC-18	_m-m-m	single	0.0184089
							26	RC-18	_m-m-m	single	0.0278196
							0	RC-07	_m-f-m	reinfection	0.019824
							2	RC-07	_m-f-m	reinfection	0.0171309
							4	RC-07	_m-f-m	reinfection	0.0276915
							8	RC-07	_m-f-m	reinfection	0.0191929
							9	RC-07	_m-f-m	reinfection	0.0502
							11	RC-07	_m-f-m	reinfection	0.0233164
							13	RC-07	_m-f-m	reinfection	0.0138459
							17	RC-07	_m-f-m	reinfection	0.0228894
							18	RC-07	_m-f-m	reinfection	0.00956422
							20	RC-07	_m-f-m	reinfection	0.0239623
							22	RC-07	_m-f-m	reinfection	0.013646
							26	RC-07	_m-f-m	reinfection	0.0615035
							0	RC-19	_m-m-m	single	0.0154763
							2	RC-19	_m-m-m	single	0.0124878
							4	RC-19	_m-m-m	single	0.0226314
							8	RC-19	_m-m-m	single	0.01721
							9	RC-19	_m-m-m	single	0.0274991
							13	RC-19	_m-m-m	single	0.0134627
							17	RC-19	_m-m-m	single	0.00846043
							18	RC-19	_m-m-m	single	0.0104049
							20	RC-19	_m-m-m	single	0.0130637
							22	RC-19	_m-m-m	single	0.0303371
							26	RC-19	_m-m-m	single	0.0290622
							0	RC-20	_m-m-m	single	0.0157323
							2	RC-20	_m-m-m	single	0.00982041
							4	RC-20	_m-m-m	single	0.0226789
							8	RC-20	_m-m-m	single	0.00826264
							9	RC-20	_m-m-m	single	0.0114366
							11	RC-20	_m-m-m	single	0.0129722
							13	RC-20	_m-m-m	single	0.0137267
							18	RC-20	_m-m-m	single	0.00940353
							20	RC-20	_m-m-m	single	0.0149199
							22	RC-20	_m-m-m	single	0.0118855
							26	RC-20	_m-m-m	single	0.0263625
							0	RC-08	_m-f-m	reinfection	0.020134
							2	RC-08	_m-f-m	reinfection	0.00820791
							4	RC-08	_m-f-m	reinfection	0.0118765
							8	RC-08	_m-f-m	reinfection	0.0150799
							9	RC-08	_m-f-m	reinfection	0.021833
							11	RC-08	_m-f-m	reinfection	0.0286061
							13	RC-08	_m-f-m	reinfection	0.0182719
							17	RC-08	_m-f-m	reinfection	0.0144613
							18	RC-08	_m-f-m	reinfection	0.0155931
							20	RC-08	_m-f-m	reinfection	0.0281643
							22	RC-08	_m-f-m	reinfection	0.0157771
							26	RC-08	_m-f-m	reinfection	0.0842105
							0	RC-09	_m-m-m	reinfection	0.0212706
							2	RC-09	_m-m-m	reinfection	0.0452762
							4	RC-09	_m-m-m	reinfection	0.0712438
							8	RC-09	_m-m-m	reinfection	0.0526716
							9	RC-09	_m-m-m	reinfection	0.0631512
							11	RC-09	_m-m-m	reinfection	0.0507646
							17	RC-09	_m-m-m	reinfection	0.0410812
							18	RC-09	_m-m-m	reinfection	0.0302084
							20	RC-09	_m-m-m	reinfection	0.030106
							22	RC-09	_m-m-m	reinfection	0.0332137
							26	RC-09	_m-m-m	reinfection	0.0920096
							0	RC-925-KA	_m-m-m	single	0.0171494
							2	RC-925-KA	_m-m-m	single	0.0174231
							4	RC-925-KA	_m-m-m	single	0.0240157
							8	RC-925-KA	_m-m-m	single	0.0132529
							9	RC-925-KA	_m-m-m	single	0.0189151
							11	RC-925-KA	_m-m-m	single	0.0393315
							13	RC-925-KA	_m-m-m	single	0.0284874
							17	RC-925-KA	_m-m-m	single	0.0396535
							18	RC-925-KA	_m-m-m	single	0.0609297
							20	RC-925-KA	_m-m-m	single	0.0240894
							22	RC-925-KA	_m-m-m	single	0.0371494
							26	RC-925-KA	_m-m-m	single	0.0497803
							0	RC-10	_m-f-m	reinfection	0.00534727
							4	RC-10	_m-f-m	reinfection	0.0129434
							9	RC-10	_m-f-m	reinfection	0.0143524
							11	RC-10	_m-f-m	reinfection	0.0201928
							13	RC-10	_m-f-m	reinfection	0.023118
							17	RC-10	_m-f-m	reinfection	0.0155627
							18	RC-10	_m-f-m	reinfection	0.0264618
							0	RC-916-SX	_m-m-m	single	0.0465039
							2	RC-916-SX	_m-m-m	single	0.0168919
							4	RC-916-SX	_m-m-m	single	0.0192725
							8	RC-916-SX	_m-m-m	single	0.0190006
							9	RC-916-SX	_m-m-m	single	0.0290745
							11	RC-916-SX	_m-m-m	single	0.0146827
							13	RC-916-SX	_m-m-m	single	0.0255338
							17	RC-916-SX	_m-m-m	single	0.0150329
							18	RC-916-SX	_m-m-m	single	0.024975
							20	RC-916-SX	_m-m-m	single	0.0208643
							22	RC-916-SX	_m-m-m	single	0.0189987
							26	RC-916-SX	_m-m-m	single	0.06796
							0	RC-931-KO	_m-m-m	single	0.0475794
							2	RC-931-KO	_m-m-m	single	0.0259184
							4	RC-931-KO	_m-m-m	single	0.029243
							8	RC-931-KO	_m-m-m	single	0.0331679
							9	RC-931-KO	_m-m-m	single	0.0151375
							11	RC-931-KO	_m-m-m	single	0.0308541
							13	RC-931-KO	_m-m-m	single	0.0404133
							17	RC-931-KO	_m-m-m	single	0.0406101
							18	RC-931-KO	_m-m-m	single	0.0297497
							20	RC-931-KO	_m-m-m	single	0.0272283
							22	RC-931-KO	_m-m-m	single	0.0417924
							26	RC-931-KO	_m-m-m	single	0.105887
							0	RC-11	_m-m-m	reinfection	0.00936827
							2	RC-11	_m-m-m	reinfection	0.00705624
							4	RC-11	_m-m-m	reinfection	0.0127176
							8	RC-11	_m-m-m	reinfection	0.0134041
							9	RC-11	_m-m-m	reinfection	0.0135625
							11	RC-11	_m-m-m	reinfection	0.0157661
							13	RC-11	_m-m-m	reinfection	0.0115354
							17	RC-11	_m-m-m	reinfection	0.0142307
							18	RC-11	_m-m-m	reinfection	0.00774848
							20	RC-11	_m-m-m	reinfection	0.0143228
							22	RC-11	_m-m-m	reinfection	0.0203173
							26	RC-11	_m-m-m	reinfection	0.0128772
							0	RC-12	_m-f-m	reinfection	0.00660134
							2	RC-12	_m-f-m	reinfection	0.00667099
							4	RC-12	_m-f-m	reinfection	0.0163274
							8	RC-12	_m-f-m	reinfection	0.0127646
							9	RC-12	_m-f-m	reinfection	0.0206687
							11	RC-12	_m-f-m	reinfection	0.0183554
							13	RC-12	_m-f-m	reinfection	0.0222112
							17	RC-12	_m-f-m	reinfection	0.0151204
							18	RC-12	_m-f-m	reinfection	0.0163537
							20	RC-12	_m-f-m	reinfection	0.0251322
							22	RC-12	_m-f-m	reinfection	0.0353443
							26	RC-12	_m-f-m	reinfection	0.0394322
							0	RC-980-VN	_m-m-m	single	0.0108033
							2	RC-980-VN	_m-m-m	single	0.011997
							4	RC-980-VN	_m-m-m	single	0.00840458
							8	RC-980-VN	_m-m-m	single	0.0103295
							9	RC-980-VN	_m-m-m	single	0.0218485
							11	RC-980-VN	_m-m-m	single	0.0187134
							13	RC-980-VN	_m-m-m	single	0.0139651
							17	RC-980-VN	_m-m-m	single	0.00965215
							18	RC-980-VN	_m-m-m	single	0.0130539
							20	RC-980-VN	_m-m-m	single	0.0199715
							22	RC-980-VN	_m-m-m	single	0.00959857
							26	RC-980-VN	_m-m-m	single	0.0471021

## Sheet: Figure 1G
Figure 1G
Summary							Raw
Timepoint	Group	marker	mean	upper SEM	lower SEM		Participant	Timepoint	m-f-m	marker	perc	groupMFM
9	reinfection_m-m-m	CD38orHLADR..EM.percCD4	0.337587	0.462373	0.212801		RC-01	9	_m-f-m	CD38orHLADR..EM.percCD4	0.0562222	reinfection_m-f-m
11	reinfection_m-m-m	CD38orHLADR..EM.percCD4	0.340154	0.47451	0.205799		RC-01	11	_m-f-m	CD38orHLADR..EM.percCD4	0.116541	reinfection_m-f-m
13	reinfection_m-m-m	CD38orHLADR..EM.percCD4	0.291818	0.428996	0.15464		RC-01	13	_m-f-m	CD38orHLADR..EM.percCD4	0.173371	reinfection_m-f-m
17	reinfection_m-m-m	CD38orHLADR..EM.percCD4	0.204592	0.244573	0.16461		RC-01	17	_m-f-m	CD38orHLADR..EM.percCD4	0.125628	reinfection_m-f-m
18	reinfection_m-m-m	CD38orHLADR..EM.percCD4	0.272638	0.346003	0.199273		RC-01	18	_m-f-m	CD38orHLADR..EM.percCD4	0.0893721	reinfection_m-f-m
20	reinfection_m-m-m	CD38orHLADR..EM.percCD4	0.237463	0.297006	0.177919		RC-01	20	_m-f-m	CD38orHLADR..EM.percCD4	0.0758055	reinfection_m-f-m
22	reinfection_m-m-m	CD38orHLADR..EM.percCD4	0.222711	0.260139	0.185283		RC-01	22	_m-f-m	CD38orHLADR..EM.percCD4	0.0535352	reinfection_m-f-m
26	reinfection_m-m-m	CD38orHLADR..EM.percCD4	0.206915	0.249722	0.164108		RC-01	26	_m-f-m	CD38orHLADR..EM.percCD4	0.440246	reinfection_m-f-m
9	reinfection_m-f-m	CD38orHLADR..EM.percCD4	0.325032	0.474345	0.175719		RC-02	9	_m-m-m	CD38orHLADR..EM.percCD4	1.02286	reinfection_m-m-m
11	reinfection_m-f-m	CD38orHLADR..EM.percCD4	0.370197	0.438973	0.301421		RC-02	11	_m-m-m	CD38orHLADR..EM.percCD4	0.17044	reinfection_m-m-m
13	reinfection_m-f-m	CD38orHLADR..EM.percCD4	0.54005	0.785024	0.295077		RC-02	17	_m-m-m	CD38orHLADR..EM.percCD4	0.19335	reinfection_m-m-m
17	reinfection_m-f-m	CD38orHLADR..EM.percCD4	0.178221	0.19632	0.160122		RC-02	18	_m-m-m	CD38orHLADR..EM.percCD4	0.375575	reinfection_m-m-m
18	reinfection_m-f-m	CD38orHLADR..EM.percCD4	0.181499	0.232343	0.130655		RC-02	20	_m-m-m	CD38orHLADR..EM.percCD4	0.206415	reinfection_m-m-m
20	reinfection_m-f-m	CD38orHLADR..EM.percCD4	0.254407	0.364751	0.144063		RC-02	22	_m-m-m	CD38orHLADR..EM.percCD4	0.123268	reinfection_m-m-m
22	reinfection_m-f-m	CD38orHLADR..EM.percCD4	0.264538	0.429536	0.0995395		RC-02	26	_m-m-m	CD38orHLADR..EM.percCD4	0.156041	reinfection_m-m-m
26	reinfection_m-f-m	CD38orHLADR..EM.percCD4	3.75711	5.266	2.24823		RC-03	9	_m-m-m	CD38orHLADR..EM.percCD4	0.0959094	reinfection_m-m-m
							RC-03	11	_m-m-m	CD38orHLADR..EM.percCD4	0.356514	reinfection_m-m-m
							RC-03	13	_m-m-m	CD38orHLADR..EM.percCD4	0.120429	reinfection_m-m-m
							RC-03	17	_m-m-m	CD38orHLADR..EM.percCD4	0.153565	reinfection_m-m-m
							RC-03	18	_m-m-m	CD38orHLADR..EM.percCD4	0.130548	reinfection_m-m-m
							RC-03	20	_m-m-m	CD38orHLADR..EM.percCD4	0.154898	reinfection_m-m-m
							RC-03	22	_m-m-m	CD38orHLADR..EM.percCD4	0.261149	reinfection_m-m-m
							RC-03	26	_m-m-m	CD38orHLADR..EM.percCD4	0.179198	reinfection_m-m-m
							RC-04	9	_m-m-m	CD38orHLADR..EM.percCD4	0.21629	reinfection_m-m-m
							RC-04	11	_m-m-m	CD38orHLADR..EM.percCD4	0.220521	reinfection_m-m-m
							RC-04	13	_m-m-m	CD38orHLADR..EM.percCD4	0.164132	reinfection_m-m-m
							RC-04	17	_m-m-m	CD38orHLADR..EM.percCD4	0.322827	reinfection_m-m-m
							RC-04	18	_m-m-m	CD38orHLADR..EM.percCD4	0.252066	reinfection_m-m-m
							RC-04	20	_m-m-m	CD38orHLADR..EM.percCD4	0.246931	reinfection_m-m-m
							RC-04	22	_m-m-m	CD38orHLADR..EM.percCD4	0.227954	reinfection_m-m-m
							RC-04	26	_m-m-m	CD38orHLADR..EM.percCD4	0.346468	reinfection_m-m-m
							RC-05	9	_m-m-m	CD38orHLADR..EM.percCD4	0.24808	reinfection_m-m-m
							RC-05	11	_m-m-m	CD38orHLADR..EM.percCD4	0.235162	reinfection_m-m-m
							RC-05	13	_m-m-m	CD38orHLADR..EM.percCD4	0.276401	reinfection_m-m-m
							RC-05	17	_m-m-m	CD38orHLADR..EM.percCD4	0.159713	reinfection_m-m-m
							RC-05	18	_m-m-m	CD38orHLADR..EM.percCD4	0.250735	reinfection_m-m-m
							RC-05	20	_m-m-m	CD38orHLADR..EM.percCD4	0.176398	reinfection_m-m-m
							RC-05	22	_m-m-m	CD38orHLADR..EM.percCD4	0.178433	reinfection_m-m-m
							RC-05	26	_m-m-m	CD38orHLADR..EM.percCD4	0.0599359	reinfection_m-m-m
							RC-06	9	_m-m-m	CD38orHLADR..EM.percCD4	0.464466	reinfection_m-m-m
							RC-06	13	_m-m-m	CD38orHLADR..EM.percCD4	0.82389	reinfection_m-m-m
							RC-06	17	_m-m-m	CD38orHLADR..EM.percCD4	0.374223	reinfection_m-m-m
							RC-06	18	_m-m-m	CD38orHLADR..EM.percCD4	0.641712	reinfection_m-m-m
							RC-06	20	_m-m-m	CD38orHLADR..EM.percCD4	0.573388	reinfection_m-m-m
							RC-06	22	_m-m-m	CD38orHLADR..EM.percCD4	0.366737	reinfection_m-m-m
							RC-06	26	_m-m-m	CD38orHLADR..EM.percCD4	0.347699	reinfection_m-m-m
							RC-07	9	_m-f-m	CD38orHLADR..EM.percCD4	0.90522	reinfection_m-f-m
							RC-07	11	_m-f-m	CD38orHLADR..EM.percCD4	0.413249	reinfection_m-f-m
							RC-07	13	_m-f-m	CD38orHLADR..EM.percCD4	0.384629	reinfection_m-f-m
							RC-07	17	_m-f-m	CD38orHLADR..EM.percCD4	0.210108	reinfection_m-f-m
							RC-07	18	_m-f-m	CD38orHLADR..EM.percCD4	0.0853242	reinfection_m-f-m
							RC-07	20	_m-f-m	CD38orHLADR..EM.percCD4	0.139103	reinfection_m-f-m
							RC-07	22	_m-f-m	CD38orHLADR..EM.percCD4	0.131798	reinfection_m-f-m
							RC-07	26	_m-f-m	CD38orHLADR..EM.percCD4	3.17715	reinfection_m-f-m
							RC-08	9	_m-f-m	CD38orHLADR..EM.percCD4	0.195617	reinfection_m-f-m
							RC-08	11	_m-f-m	CD38orHLADR..EM.percCD4	0.439648	reinfection_m-f-m
							RC-08	13	_m-f-m	CD38orHLADR..EM.percCD4	0.37574	reinfection_m-f-m
							RC-08	17	_m-f-m	CD38orHLADR..EM.percCD4	0.182011	reinfection_m-f-m
							RC-08	18	_m-f-m	CD38orHLADR..EM.percCD4	0.192856	reinfection_m-f-m
							RC-08	20	_m-f-m	CD38orHLADR..EM.percCD4	0.23147	reinfection_m-f-m
							RC-08	22	_m-f-m	CD38orHLADR..EM.percCD4	0.115885	reinfection_m-f-m
							RC-08	26	_m-f-m	CD38orHLADR..EM.percCD4	3.65734	reinfection_m-f-m
							RC-09	9	_m-m-m	CD38orHLADR..EM.percCD4	0.263803	reinfection_m-m-m
							RC-09	11	_m-m-m	CD38orHLADR..EM.percCD4	0.98505	reinfection_m-m-m
							RC-09	17	_m-m-m	CD38orHLADR..EM.percCD4	0.154914	reinfection_m-m-m
							RC-09	18	_m-m-m	CD38orHLADR..EM.percCD4	0.220693	reinfection_m-m-m
							RC-09	20	_m-m-m	CD38orHLADR..EM.percCD4	0.222434	reinfection_m-m-m
							RC-09	22	_m-m-m	CD38orHLADR..EM.percCD4	0.309738	reinfection_m-m-m
							RC-09	26	_m-m-m	CD38orHLADR..EM.percCD4	0.254389	reinfection_m-m-m
							RC-10	9	_m-f-m	CD38orHLADR..EM.percCD4	0.277111	reinfection_m-f-m
							RC-10	11	_m-f-m	CD38orHLADR..EM.percCD4	0.523305	reinfection_m-f-m
							RC-10	13	_m-f-m	CD38orHLADR..EM.percCD4	0.259136	reinfection_m-f-m
							RC-10	17	_m-f-m	CD38orHLADR..EM.percCD4	0.222813	reinfection_m-f-m
							RC-10	18	_m-f-m	CD38orHLADR..EM.percCD4	0.365317	reinfection_m-f-m
							RC-11	9	_m-m-m	CD38orHLADR..EM.percCD4	0.0517027	reinfection_m-m-m
							RC-11	11	_m-m-m	CD38orHLADR..EM.percCD4	0.0732386	reinfection_m-m-m
							RC-11	13	_m-m-m	CD38orHLADR..EM.percCD4	0.0742373	reinfection_m-m-m
							RC-11	17	_m-m-m	CD38orHLADR..EM.percCD4	0.0735478	reinfection_m-m-m
							RC-11	18	_m-m-m	CD38orHLADR..EM.percCD4	0.0371371	reinfection_m-m-m
							RC-11	20	_m-m-m	CD38orHLADR..EM.percCD4	0.0817733	reinfection_m-m-m
							RC-11	22	_m-m-m	CD38orHLADR..EM.percCD4	0.0916991	reinfection_m-m-m
							RC-11	26	_m-m-m	CD38orHLADR..EM.percCD4	0.104671	reinfection_m-m-m
							RC-12	9	_m-f-m	CD38orHLADR..EM.percCD4	0.19099	reinfection_m-f-m
							RC-12	11	_m-f-m	CD38orHLADR..EM.percCD4	0.358243	reinfection_m-f-m
							RC-12	13	_m-f-m	CD38orHLADR..EM.percCD4	1.50738	reinfection_m-f-m
							RC-12	17	_m-f-m	CD38orHLADR..EM.percCD4	0.150546	reinfection_m-f-m
							RC-12	18	_m-f-m	CD38orHLADR..EM.percCD4	0.174624	reinfection_m-f-m
							RC-12	20	_m-f-m	CD38orHLADR..EM.percCD4	0.57125	reinfection_m-f-m
							RC-12	22	_m-f-m	CD38orHLADR..EM.percCD4	0.756933	reinfection_m-f-m
							RC-12	26	_m-f-m	CD38orHLADR..EM.percCD4	7.75371	reinfection_m-f-m

## Sheet: Figure 1H
Figure 1H
Raw
Participant	Timepoint	m-f-m	marker	perc	groupMFM	eosinophils
RC-02	26	_m-m-m	CD38orHLADR..EM.percCD4	0.156041	reinfection_m-m-m	0.27
RC-01	26	_m-f-m	CD38orHLADR..EM.percCD4	0.440246	reinfection_m-f-m	3.06
RC-03	26	_m-m-m	CD38orHLADR..EM.percCD4	0.179198	reinfection_m-m-m	0.17
RC-04	26	_m-m-m	CD38orHLADR..EM.percCD4	0.346468	reinfection_m-m-m	0.31
RC-05	26	_m-m-m	CD38orHLADR..EM.percCD4	0.0599359	reinfection_m-m-m	0.23
RC-06	26	_m-m-m	CD38orHLADR..EM.percCD4	0.347699	reinfection_m-m-m	0.53
RC-07	26	_m-f-m	CD38orHLADR..EM.percCD4	3.17715	reinfection_m-f-m	5.43
RC-08	26	_m-f-m	CD38orHLADR..EM.percCD4	3.65734	reinfection_m-f-m	5.91
RC-09	26	_m-m-m	CD38orHLADR..EM.percCD4	0.254389	reinfection_m-m-m	0.35
RC-11	26	_m-m-m	CD38orHLADR..EM.percCD4	0.104671	reinfection_m-m-m	0.23
RC-12	26	_m-f-m	CD38orHLADR..EM.percCD4	7.75371	reinfection_m-f-m	10.05

## Sheet: Stats Figure 1
single vs baseline (wk 0)
marker	est_(Intercept)	est_Timepoint2	est_Timepoint4	est_Timepoint8	est_Timepoint9	est_Timepoint11	est_Timepoint13	est_Timepoint17	est_Timepoint18	est_Timepoint20	est_Timepoint22	est_Timepoint26	pval_Timepoint2	pval_Timepoint4	pval_Timepoint8	pval_Timepoint9	pval_Timepoint11	pval_Timepoint13	pval_Timepoint17	pval_Timepoint18	pval_Timepoint20	pval_Timepoint22	pval_Timepoint26	fdr_Timepoint2	fdr_Timepoint4	fdr_Timepoint8	fdr_Timepoint9	fdr_Timepoint11	fdr_Timepoint13	fdr_Timepoint17	fdr_Timepoint18	fdr_Timepoint20	fdr_Timepoint22	fdr_Timepoint26
CD4.CD8..percCD3	2.32047	-1.02007	-0.774481	-0.888997	0.282712	0.286175	-0.90798	0.694144	-0.306311	-0.28641	-1.14576	-0.948565	0.296722	0.416668	0.351392	0.766581	0.769235	0.341241	0.489029	0.747741	0.76362	0.230306	0.320184	0.947665	0.947665	0.947665	0.947665	0.947665	0.947665	0.947665	0.947665	0.947665	0.882683	0.947665
CD38.CD27.DNT.percCD3	0.0249684	-0.00785838	0.000901325	-0.00523951	-0.00167065	-0.00375334	-0.00264081	-0.00443315	-0.00116292	0.00107771	0.000616171	0.0229243	0.0677995	0.828935	0.210595	0.688866	0.38042	0.527008	0.313658	0.78043	0.796146	0.882566	2.18771e-07	0.576296	0.974545	0.882683	0.947665	0.947665	0.947665	0.947665	0.947665	0.958535	0.974851	4.09101e-05
CD4..percCD3	60.9416	-0.0975481	-0.180017	3.00324	-0.635837	-0.812762	0.273021	-1.42557	0.989155	1.99437	3.61346	0.315523	0.946256	0.898596	0.0352128	0.652758	0.574612	0.846752	0.338817	0.484227	0.159753	0.0116278	0.823267	0.989307	0.976962	0.562956	0.947665	0.947665	0.974545	0.947665	0.947665	0.882683	0.533774	0.974545
Treg.percCD4	5.75043	-0.207803	0.0600803	-0.588033	-0.12566	-0.207279	-0.202438	0.0619915	-0.373952	-0.0508165	-0.415233	0.227496	0.498084	0.84082	0.0511866	0.674523	0.499168	0.498959	0.843977	0.212748	0.865104	0.16681	0.447478	0.947665	0.974545	0.576296	0.947665	0.947665	0.947665	0.974545	0.882683	0.974545	0.882683	0.947665
Treg.PD1.percTreg	0.921074	0.150098	0.410583	-0.0272159	0.270489	0.426244	0.312557	0.0689508	0.0805655	-0.00379482	0.634216	0.289205	0.462993	0.0412818	0.891441	0.176638	0.0386868	0.118928	0.742685	0.686294	0.984817	0.00184185	0.148776	0.947665	0.562956	0.974851	0.882683	0.562956	0.880265	0.947665	0.947665	0.999797	0.172213	0.882683
Treg.CTLA4.percTreg	54.3958	0.861882	-0.844461	0.0986382	-0.503562	-2.05709	-1.08042	1.28125	1.29006	-3.32971	6.0699	5.31519	0.754668	0.753794	0.97077	0.851619	0.456211	0.688255	0.651377	0.631935	0.217606	0.0256896	0.0501935	0.947665	0.947665	0.997439	0.974545	0.947665	0.947665	0.947665	0.947665	0.882683	0.533774	0.576296
Treg.CD38orHLADR.percTreg	6.90531	0.216004	0.879932	0.958969	1.19322	0.763114	0.0534598	-0.31134	0.311234	-0.218984	0.667251	-0.240593	0.738451	0.16511	0.130634	0.0606749	0.239425	0.932515	0.63972	0.62219	0.72875	0.291686	0.703211	0.947665	0.882683	0.882683	0.576296	0.882683	0.989307	0.947665	0.947665	0.947665	0.947665	0.947665
CD4..Gata3.CRTH2..percCD4	0.805763	0.0463656	0.0758413	-0.0289842	-0.0215163	0.0282112	0.0358736	-0.0809597	-0.0190526	-0.0933482	0.140964	-0.0187191	0.45211	0.208654	0.629888	0.720489	0.647064	0.550995	0.202554	0.751354	0.12239	0.0204575	0.755565	0.947665	0.882683	0.947665	0.947665	0.947665	0.947665	0.882683	0.947665	0.880265	0.533774	0.947665
TEMRA.percNotTreg	1.09038	0.00738638	0.0678769	-0.192932	-0.0274363	0.000977327	-0.0424573	0.217155	-0.0234415	-0.000931207	0.152414	0.132563	0.96174	0.651689	0.200841	0.855165	0.994936	0.777607	0.171795	0.876066	0.995057	0.311609	0.378569	0.993621	0.947665	0.882683	0.974545	0.999797	0.947665	0.882683	0.974851	0.999797	0.947665	0.947665
naive.percNotTreg	65.1458	-0.811751	-3.46552	-0.720446	-0.936591	-2.77295	-0.673262	-1.62841	-0.110513	-0.237274	-0.618984	-0.922062	0.59975	0.0231372	0.633227	0.535163	0.0748379	0.655623	0.306601	0.94162	0.875065	0.681779	0.541504	0.947665	0.533774	0.947665	0.947665	0.608465	0.947665	0.947665	0.989307	0.974851	0.947665	0.947665
CM.percNotTreg	25.1016	-0.458051	0.670781	0.632806	0.481353	0.865972	0.18073	0.216534	0.134204	-0.314086	-0.287013	0.24978	0.530349	0.34701	0.374891	0.499386	0.236527	0.799633	0.772774	0.850492	0.659223	0.686946	0.725774	0.947665	0.947665	0.947665	0.947665	0.882683	0.958535	0.947665	0.974545	0.947665	0.947665	0.947665
EM.percNotTreg	8.66219	1.25079	2.72686	0.280573	0.482674	1.90883	0.534989	1.19646	-0.000249385	0.552291	0.753583	0.539719	0.214046	0.00615127	0.774547	0.622307	0.0590275	0.585129	0.247363	0.999797	0.573067	0.442201	0.58182	0.882683	0.383429	0.947665	0.947665	0.576296	0.947665	0.889554	0.999797	0.947665	0.947665	0.947665
CD38orHLADR..EM.percCD4	0.173276	0.0206034	0.0331774	-0.00213852	0.0187618	0.0172782	0.0436181	0.0156151	0.0230527	0.0035949	0.0473196	0.0530759	0.573743	0.354013	0.952275	0.599736	0.637031	0.223652	0.67818	0.519184	0.919861	0.187035	0.139278	0.947665	0.947665	0.989307	0.947665	0.947665	0.882683	0.947665	0.947665	0.988586	0.882683	0.882683
CD4..CTLA4.percCD4	5.64143	0.156105	0.115987	-0.162769	0.209848	-0.0437339	0.383044	0.274567	0.134742	0.0249829	0.656629	0.885976	0.69155	0.76263	0.671736	0.58493	0.911468	0.319486	0.497474	0.725708	0.948121	0.0892061	0.0225011	0.947665	0.947665	0.947665	0.947665	0.985228	0.947665	0.947665	0.947665	0.989307	0.695064	0.533774
CD4..PD1.percCD4	1.18204	0.0248137	0.288042	0.0628047	0.33004	0.265467	0.269479	0.201831	0.205375	0.138297	0.259159	0.294569	0.863127	0.0421464	0.654995	0.0202316	0.0670676	0.0570153	0.174184	0.145624	0.325942	0.0670457	0.0377752	0.974545	0.562956	0.947665	0.533774	0.576296	0.576296	0.882683	0.882683	0.947665	0.576296	0.562956
CD8..percCD3	28.5084	1.29323	0.363608	-1.09696	-0.455475	-0.0286944	0.492594	0.168056	-0.101826	-0.356741	-1.44813	0.390452	0.270393	0.750319	0.33789	0.69021	0.980439	0.666449	0.888901	0.928976	0.75488	0.206481	0.732576	0.936361	0.947665	0.947665	0.947665	0.999797	0.947665	0.974851	0.989307	0.947665	0.882683	0.947665
TCRgd..percCD3.1	5.91366	0.282477	0.927413	-0.63254	0.903093	0.586975	0.511324	0.581656	-0.248854	-0.945619	-0.371932	0.831308	0.726535	0.240732	0.422892	0.253217	0.46777	0.516892	0.483899	0.752261	0.231677	0.637173	0.292709	0.947665	0.882683	0.947665	0.893427	0.947665	0.947665	0.947665	0.947665	0.882683	0.947665	0.947665
reinfection vs baseline (wk0)
Analyte	est_(Intercept)	est_Timepoint2	est_Timepoint4	est_Timepoint8	est_Timepoint9	est_Timepoint11	est_Timepoint13	est_Timepoint17	est_Timepoint18	est_Timepoint20	est_Timepoint22	est_Timepoint26	pval_Timepoint2	pval_Timepoint4	pval_Timepoint8	pval_Timepoint9	pval_Timepoint11	pval_Timepoint13	pval_Timepoint17	pval_Timepoint18	pval_Timepoint20	pval_Timepoint22	pval_Timepoint26	fdr_Timepoint2	fdr_Timepoint4	fdr_Timepoint8	fdr_Timepoint9	fdr_Timepoint11	fdr_Timepoint13	fdr_Timepoint17	fdr_Timepoint18	fdr_Timepoint20	fdr_Timepoint22	fdr_Timepoint26
CD4.CD8..percCD3	1.3145	0.356235	0.348424	0.0346023	1.27805	1.19277	0.441532	0.587105	0.662621	0.355645	0.358454	0.193987	0.490639	0.47738	0.945078	0.0101498	0.0188859	0.392755	0.232174	0.177889	0.479405	0.475948	0.699437	0.797722	0.797722	0.965735	0.0862733	0.126131	0.74187	0.537899	0.480834	0.797722	0.797722	0.915562
CD38.CD27.DNT.percCD3	0.0165719	-0.000719934	0.0109881	0.00838077	0.0171679	0.00684561	0.00908959	0.00724619	0.00378339	0.00584035	0.0051071	0.0250404	0.891431	0.0298742	0.104507	0.000826404	0.183611	0.086638	0.149663	0.450382	0.256492	0.320744	3.38992e-06	0.963979	0.147013	0.342856	0.0154537	0.480834	0.305685	0.43057	0.797722	0.564282	0.673923	0.000633915
CD4..percCD3	67.2542	-0.560877	0.312419	1.0676	-3.2935	-2.39499	0.948818	0.970193	0.0459808	-0.895403	0.205125	-1.08001	0.722212	0.834615	0.487058	0.029415	0.12018	0.547396	0.5171	0.975484	0.559837	0.893661	0.482021	0.919164	0.963979	0.797722	0.147013	0.374996	0.818904	0.80563	0.983329	0.824327	0.963979	0.797722
Treg.percCD4	5.46628	-0.0404737	0.0407023	-0.342813	0.122909	-0.156693	-0.166044	0.173953	-0.383387	-0.192593	-0.104569	-0.227359	0.876627	0.869273	0.178236	0.619369	0.536599	0.524132	0.48227	0.123051	0.44821	0.680227	0.370866	0.963979	0.963979	0.480834	0.855642	0.809225	0.80563	0.797722	0.377222	0.797722	0.913549	0.72828
Treg.PD1.percTreg	0.635244	0.0162773	0.287997	0.0406189	0.376922	0.16787	0.329552	0.083974	0.305762	0.214585	0.118777	0.125729	0.90196	0.0231555	0.752079	0.00319482	0.192848	0.0137929	0.503375	0.0160638	0.0971243	0.356427	0.32909	0.963979	0.131214	0.943884	0.0434336	0.480834	0.103171	0.797722	0.115535	0.329004	0.724477	0.683777
Treg.CTLA4.percTreg	56.2087	2.36943	5.36144	6.30216	6.40989	6.08016	6.18965	7.78098	7.36461	8.63813	6.49336	9.00579	0.293851	0.0132984	0.00471843	0.00325171	0.00629091	0.00679742	0.000398628	0.000776578	0.000135918	0.00363448	7.27401e-05	0.632457	0.103171	0.0551467	0.0434336	0.0653556	0.066901	0.0106491	0.0154537	0.00508333	0.0453099	0.00432769
Treg.CD38orHLADR.percTreg	6.18686	-0.391395	0.750995	-0.0457526	0.501282	0.541492	1.37723	0.0967903	0.214912	0.538782	0.356317	0.172414	0.525598	0.200435	0.939152	0.391812	0.366651	0.0268838	0.868466	0.713153	0.369553	0.552493	0.773644	0.80563	0.493177	0.964953	0.74187	0.72828	0.143636	0.963979	0.919164	0.72828	0.819969	0.960979
CD4..Gata3.CRTH2..percCD4	0.744095	0.0980855	0.178515	-0.00590627	0.197375	0.175368	0.0436607	0.030032	0.173602	0.122177	0.030161	0.509516	0.533128	0.232994	0.969205	0.187584	0.252607	0.781117	0.840487	0.246025	0.425182	0.843727	0.00114618	0.809225	0.537899	0.983329	0.480834	0.563329	0.960979	0.963979	0.561058	0.787218	0.963979	0.0178612
TEMRA.percNotTreg	1.2046	0.0415888	0.0193019	-0.138836	0.0525087	-0.1288	-0.0156975	-0.387979	-0.238773	-0.220651	-0.0862895	-0.0683611	0.833528	0.918088	0.471252	0.779686	0.503369	0.936701	0.0405753	0.204922	0.253046	0.654087	0.722551	0.963979	0.963979	0.797722	0.960979	0.797722	0.964953	0.176455	0.497667	0.563329	0.886335	0.919164
naive.percNotTreg	62.3784	1.96915	-0.314276	0.345657	-3.40771	-5.40505	-0.301697	-1.10835	-0.773843	-3.8738	-2.12594	-3.43137	0.190473	0.825022	0.812581	0.017908	0.000312798	0.84028	0.436134	0.586379	0.00887458	0.146625	0.0200436	0.480834	0.963979	0.963979	0.12403	0.00974888	0.963979	0.797722	0.828165	0.079026	0.428419	0.129247
CM.percNotTreg	27.2969	-1.20785	-0.427062	0.0864644	1.67125	2.47011	-0.132729	1.52692	1.22573	1.96694	1.63237	-0.485445	0.187772	0.622285	0.92249	0.0557436	0.00621642	0.884358	0.0800874	0.159025	0.0285452	0.0682608	0.585123	0.480834	0.855642	0.963979	0.221788	0.0653556	0.963979	0.288007	0.45057	0.147013	0.255295	0.828165
EM.percNotTreg	9.12002	-0.805305	0.722035	-0.299078	1.68396	3.05618	0.443855	-0.0305965	-0.21311	2.12172	0.574063	3.97938	0.492939	0.516946	0.793348	0.132277	0.00832865	0.705032	0.978071	0.84818	0.0650985	0.615231	0.000682555	0.797722	0.80563	0.963979	0.392632	0.0778729	0.915562	0.983329	0.963979	0.253613	0.855642	0.0154537
CD38orHLADR..EM.percCD4	0.19039	0.0540762	0.253996	0.0503402	0.141966	0.168289	0.228634	0.00321383	0.0442732	0.0522247	0.0465213	1.3065	0.860277	0.385494	0.86637	0.627245	0.573905	0.457162	0.991224	0.879571	0.861418	0.876422	2.69169e-05	0.963979	0.74187	0.963979	0.856166	0.828165	0.797722	0.991224	0.963979	0.963979	0.963979	0.00251673
CD4..CTLA4.percCD4	6.3893	0.227415	0.740966	0.394205	0.652295	0.509065	0.856455	1.06415	0.418642	0.68132	0.542354	0.64674	0.498175	0.0213657	0.228501	0.0422144	0.12032	0.011739	0.0010934	0.189914	0.0386282	0.0985254	0.0494144	0.797722	0.129714	0.537899	0.179411	0.374996	0.0954432	0.0178612	0.480834	0.176182	0.329004	0.205344
CD4..PD1.percCD4	1.04007	0.0296259	0.296106	0.0916833	0.517858	0.30374	0.288036	0.159622	0.214613	0.299927	0.122821	0.0513771	0.82618	0.0221971	0.485259	9.2571e-05	0.022031	0.0343437	0.213826	0.0955633	0.0238594	0.350266	0.69553	0.963979	0.129714	0.797722	0.00432769	0.129714	0.164674	0.512634	0.329004	0.131227	0.719778	0.915562
CD8..percCD3	25.5701	-0.11319	-1.44165	-1.51749	0.0907792	-0.546311	-2.03922	-1.72546	-1.97493	-0.366349	-1.00931	0.317694	0.908672	0.125491	0.115928	0.922739	0.569147	0.0404306	0.0673066	0.0366757	0.702819	0.294245	0.740739	0.963979	0.378497	0.373768	0.963979	0.828165	0.176455	0.255295	0.171459	0.915562	0.632457	0.935934
TCRgd..percCD3.1	4.06875	0.0844812	0.652591	0.406176	1.44289	1.35541	0.631068	0.0661431	0.992205	0.771466	0.305971	0.407536	0.912893	0.373876	0.589016	0.0508435	0.0729754	0.414076	0.92806	0.177375	0.305646	0.68394	0.587771	0.963979	0.72828	0.828165	0.20669	0.267576	0.774322	0.964151	0.480834	0.649498	0.913549	0.828165
m-f-m VS m-m-m					reinfection vs single
marker	timepoint	p value			marker	timepoint	p value
CD38.CD27.DNT.percCD3	9	0.53			CD38.CD27.DNT.percCD3	0	0.103
CD38.CD27.DNT.percCD3	11	1			CD38.CD27.DNT.percCD3	2	0.816
CD38.CD27.DNT.percCD3	13	0.69			CD38.CD27.DNT.percCD3	4	0.798
CD38.CD27.DNT.percCD3	17	0.202			CD38.CD27.DNT.percCD3	8	0.332
CD38.CD27.DNT.percCD3	18	0.343			CD38.CD27.DNT.percCD3	9	0.157
CD38.CD27.DNT.percCD3	20	1			CD38.CD27.DNT.percCD3	11	0.567
CD38.CD27.DNT.percCD3	22	0.788			CD38.CD27.DNT.percCD3	13	0.961
CD38.CD27.DNT.percCD3	26	0.788			CD38.CD27.DNT.percCD3	17	0.569
Treg.PD1.percTreg	9	0.639			CD38.CD27.DNT.percCD3	18	0.51
Treg.PD1.percTreg	11	0.329			CD38.CD27.DNT.percCD3	20	0.509
Treg.PD1.percTreg	13	0.69			CD38.CD27.DNT.percCD3	22	0.491
Treg.PD1.percTreg	17	0.268			CD38.CD27.DNT.percCD3	26	0.614
Treg.PD1.percTreg	18	0.639			Treg.PD1.percTreg	0	0.216
Treg.PD1.percTreg	20	0.927			Treg.PD1.percTreg	2	0.14
Treg.PD1.percTreg	22	0.788			Treg.PD1.percTreg	4	0.351
Treg.PD1.percTreg	26	0.788			Treg.PD1.percTreg	8	0.341
Treg.CTLA4.percTreg	9	0.149			Treg.PD1.percTreg	9	0.645
Treg.CTLA4.percTreg	11	0.0519			Treg.PD1.percTreg	11	0.352
Treg.CTLA4.percTreg	13	0.151			Treg.PD1.percTreg	13	0.445
Treg.CTLA4.percTreg	17	0.876			Treg.PD1.percTreg	17	0.517
Treg.CTLA4.percTreg	18	0.639			Treg.PD1.percTreg	18	0.832
Treg.CTLA4.percTreg	20	0.412			Treg.PD1.percTreg	20	0.903
Treg.CTLA4.percTreg	22	0.412			Treg.PD1.percTreg	22	0.0887
Treg.CTLA4.percTreg	26	0.648			Treg.PD1.percTreg	26	0.15
CD4..Gata3.CRTH2..percCD4	9	0.876			Treg.CTLA4.percTreg	0	0.719
CD4..Gata3.CRTH2..percCD4	11	1			Treg.CTLA4.percTreg	2	0.767
CD4..Gata3.CRTH2..percCD4	13	0.69			Treg.CTLA4.percTreg	4	0.128
CD4..Gata3.CRTH2..percCD4	17	1			Treg.CTLA4.percTreg	8	0.0895
CD4..Gata3.CRTH2..percCD4	18	1			Treg.CTLA4.percTreg	9	0.0357
CD4..Gata3.CRTH2..percCD4	20	0.648			Treg.CTLA4.percTreg	11	0.0141
CD4..Gata3.CRTH2..percCD4	22	0.648			Treg.CTLA4.percTreg	13	0.0435
CD4..Gata3.CRTH2..percCD4	26	0.23			Treg.CTLA4.percTreg	17	0.196
naive.percNotTreg	9	0.53			Treg.CTLA4.percTreg	18	0.0861
naive.percNotTreg	11	0.662			Treg.CTLA4.percTreg	20	0.0148
naive.percNotTreg	13	0.151			Treg.CTLA4.percTreg	22	0.629
naive.percNotTreg	17	0.639			Treg.CTLA4.percTreg	26	0.291
naive.percNotTreg	18	0.53			CD4..Gata3.CRTH2..percCD4	0	0.749
naive.percNotTreg	20	0.788			CD4..Gata3.CRTH2..percCD4	2	0.762
naive.percNotTreg	22	0.788			CD4..Gata3.CRTH2..percCD4	4	0.856
naive.percNotTreg	26	0.315			CD4..Gata3.CRTH2..percCD4	8	0.881
EM.percNotTreg	9	1			CD4..Gata3.CRTH2..percCD4	9	0.468
EM.percNotTreg	11	0.429			CD4..Gata3.CRTH2..percCD4	11	0.967
EM.percNotTreg	13	0.222			CD4..Gata3.CRTH2..percCD4	13	0.881
EM.percNotTreg	17	0.755			CD4..Gata3.CRTH2..percCD4	17	0.879
EM.percNotTreg	18	0.53			CD4..Gata3.CRTH2..percCD4	18	0.632
EM.percNotTreg	20	0.788			CD4..Gata3.CRTH2..percCD4	20	0.509
EM.percNotTreg	22	0.788			CD4..Gata3.CRTH2..percCD4	22	0.513
EM.percNotTreg	26	0.315			CD4..Gata3.CRTH2..percCD4	26	0.24
CD38orHLADR..EM.percCD4	9	0.876			naive.percNotTreg	0	0.562
CD38orHLADR..EM.percCD4	11	0.329			naive.percNotTreg	2	0.641
CD38orHLADR..EM.percCD4	13	0.222			naive.percNotTreg	4	0.942
CD38orHLADR..EM.percCD4	17	0.876			naive.percNotTreg	8	0.678
CD38orHLADR..EM.percCD4	18	0.343			naive.percNotTreg	9	0.274
CD38orHLADR..EM.percCD4	20	0.788			naive.percNotTreg	11	0.678
CD38orHLADR..EM.percCD4	22	0.527			naive.percNotTreg	13	0.764
CD38orHLADR..EM.percCD4	26	0.00606			naive.percNotTreg	17	0.632
CD4..CTLA4.percCD4	9	0.202			naive.percNotTreg	18	0.467
CD4..CTLA4.percCD4	11	0.329			naive.percNotTreg	20	0.169
CD4..CTLA4.percCD4	13	0.151			naive.percNotTreg	22	0.358
CD4..CTLA4.percCD4	17	0.432			naive.percNotTreg	26	0.244
CD4..CTLA4.percCD4	18	0.343			EM.percNotTreg	0	0.814
CD4..CTLA4.percCD4	20	0.23			EM.percNotTreg	2	0.831
CD4..CTLA4.percCD4	22	0.412			EM.percNotTreg	4	0.492
CD4..CTLA4.percCD4	26	0.23			EM.percNotTreg	8	0.936
CD4..PD1.percCD4	9	0.876			EM.percNotTreg	9	0.391
CD4..PD1.percCD4	11	0.247			EM.percNotTreg	11	0.894
CD4..PD1.percCD4	13	1			EM.percNotTreg	13	0.964
CD4..PD1.percCD4	17	0.639			EM.percNotTreg	17	0.755
CD4..PD1.percCD4	18	0.876			EM.percNotTreg	18	0.891
CD4..PD1.percCD4	20	0.927			EM.percNotTreg	20	0.431
CD4..PD1.percCD4	22	0.527			EM.percNotTreg	22	0.939
CD4..PD1.percCD4	26	0.315			EM.percNotTreg	26	0.209
					CD38orHLADR..EM.percCD4	0	0.699
					CD38orHLADR..EM.percCD4	2	0.587
					CD38orHLADR..EM.percCD4	4	0.191
					CD38orHLADR..EM.percCD4	8	0.302
					CD38orHLADR..EM.percCD4	9	0.173
					CD38orHLADR..EM.percCD4	11	0.0844
					CD38orHLADR..EM.percCD4	13	0.199
					CD38orHLADR..EM.percCD4	17	0.816
					CD38orHLADR..EM.percCD4	18	0.54
					CD38orHLADR..EM.percCD4	20	0.29
					CD38orHLADR..EM.percCD4	22	0.804
					CD38orHLADR..EM.percCD4	26	0.115
					CD4..CTLA4.percCD4	0	0.396
					CD4..CTLA4.percCD4	2	0.345
					CD4..CTLA4.percCD4	4	0.109
					CD4..CTLA4.percCD4	8	0.093
					CD4..CTLA4.percCD4	9	0.186
					CD4..CTLA4.percCD4	11	0.136
					CD4..CTLA4.percCD4	13	0.185
					CD4..CTLA4.percCD4	17	0.129
					CD4..CTLA4.percCD4	18	0.248
					CD4..CTLA4.percCD4	20	0.154
					CD4..CTLA4.percCD4	22	0.471
					CD4..CTLA4.percCD4	26	0.574
					CD4..PD1.percCD4	0	0.583
					CD4..PD1.percCD4	2	0.647
					CD4..PD1.percCD4	4	0.685
					CD4..PD1.percCD4	8	0.765
					CD4..PD1.percCD4	9	0.898
					CD4..PD1.percCD4	11	0.989
					CD4..PD1.percCD4	13	0.786
					CD4..PD1.percCD4	17	0.695
					CD4..PD1.percCD4	18	0.638
					CD4..PD1.percCD4	20	0.862
					CD4..PD1.percCD4	22	0.436
					CD4..PD1.percCD4	26	0.183

## Sheet: Figure 2a
Figure 2a
Summarised data (mean)
		Timepoint
		0	2	4	8	9	11	13	17	18	20	22	26			Participant	Timepoint	cytokine	Group	m-f-m	perc minus media
	IFNg..percCD4	0.0068464	0.00664609	0.019718	0.0196948	0.0357144	0.0655438	0.035097	0.0343632	0.0279375	0.037222	0.0259664	0.056577			RC-14	0	IFNg..percCD4	single	_m-m-m	0.0107229
	IL10..percCD4	-4.24942e-05	0.000929745	0.00438077	0.00414058	0.0100314	0.00952026	0.00642404	0.00739705	0.00609688	0.0112601	0.00910778	0.00918773			RC-14	0	IL10..percCD4	single	_m-m-m	0.00860168
	IL13..percCD4	0.000907564	5.22547e-05	0.00341504	0.00906624	0.00659968	0.0266015	0.0196981	0.0198737	0.0177938	0.0218345	0.0203515	0.136516			RC-14	0	IL13..percCD4	single	_m-m-m	0
	IL17..percCD4	0.000549929	-0.000778728	0.00507071	0.000588676	-0.000944185	0.00381597	0.00131247	0.0029518	0.000993579	0.0014531	0.00125829	0.00410859			RC-14	0	IL17..percCD4	single	_m-m-m	0.00186978
	IL21.percCD4	0.00015193	0.0018951	0.000941505	0.00333492	0.00500153	0.00907318	0.00484439	0.00921043	0.011135	0.00957222	0.00570038	0.00858556			RC-14	0	IL21.percCD4	single	_m-m-m	0.0174512
	IL22.percCD4	0.00674655	0.00794235	0.0139198	0.0132134	0.0111534	0.0149362	0.0162185	0.0111398	0.0076016	0.00882192	0.00732189	0.0139335			RC-14	0	IL22.percCD4	single	_m-m-m	0.00186978
	IL4..percCD4	0.00203899	0.00286525	0.00386325	0.00738827	0.0114631	0.0228899	0.0180749	0.018752	0.0186001	0.0218846	0.0182369	0.0290553			RC-14	0	IL4..percCD4	single	_m-m-m	0.00186978
	IL5.percCD4	-0.000163491	-6.81592e-06	0.000497362	0.000245241	0.000613308	0.00157128	0.000872601	0.00122357	0.000128395	-0.000298656	0.00289641	0.00771318			RC-14	0	IL5.percCD4	single	_m-m-m	-0.00236554
	IL9..percCD4	0.00456853	0.00186243	-0.000755886	0.00320951	0.00594744	0.00756115	0.00282169	0.00583717	0.00636458	0.00700696	0.00760796	0.0263732			RC-14	0	IL9..percCD4	single	_m-m-m	0.0122173
	TNFa.percCD4	0.0323069	0.032039	0.0421343	0.0764102	0.0738315	0.156513	0.120007	0.120611	0.0973233	0.146833	0.118197	0.221721			RC-14	0	TNFa.percCD4	single	_m-m-m	0.0481184
																RC-14	11	IFNg..percCD4	single	_m-m-m	0.0213027
																RC-14	11	IL10..percCD4	single	_m-m-m	-0.000524067
																RC-14	11	IL13..percCD4	single	_m-m-m	0.000644081
																RC-14	11	IL17..percCD4	single	_m-m-m	0.00257632
																RC-14	11	IL21.percCD4	single	_m-m-m	0.00584473
																RC-14	11	IL22.percCD4	single	_m-m-m	0.00193224
																RC-14	11	IL4..percCD4	single	_m-m-m	0.0032204
																RC-14	11	IL5.percCD4	single	_m-m-m	0.000668084
																RC-14	11	IL9..percCD4	single	_m-m-m	0.00710889
																RC-14	11	TNFa.percCD4	single	_m-m-m	0.0756215
																RC-14	13	IFNg..percCD4	single	_m-m-m	0.0170334
																RC-14	13	IL10..percCD4	single	_m-m-m	0.00492604
																RC-14	13	IL13..percCD4	single	_m-m-m	2.88149e-05
																RC-14	13	IL17..percCD4	single	_m-m-m	0.00562976
																RC-14	13	IL21.percCD4	single	_m-m-m	0.0070372
																RC-14	13	IL22.percCD4	single	_m-m-m	0
																RC-14	13	IL4..percCD4	single	_m-m-m	0.00149388
																RC-14	13	IL5.percCD4	single	_m-m-m	2.88149e-05
																RC-14	13	IL9..percCD4	single	_m-m-m	0.00718127
																RC-14	13	TNFa.percCD4	single	_m-m-m	0.0761458
																RC-14	17	IFNg..percCD4	single	_m-m-m	0.0182324
																RC-14	17	IL10..percCD4	single	_m-m-m	0.00139121
																RC-14	17	IL13..percCD4	single	_m-m-m	0.00269888
																RC-14	17	IL17..percCD4	single	_m-m-m	0.00135541
																RC-14	17	IL21.percCD4	single	_m-m-m	0.00271082
																RC-14	17	IL22.percCD4	single	_m-m-m	0.000671736
																RC-14	17	IL4..percCD4	single	_m-m-m	0.00202714
																RC-14	17	IL5.percCD4	single	_m-m-m	0.000671736
																RC-14	17	IL9..percCD4	single	_m-m-m	0.0107836
																RC-14	17	TNFa.percCD4	single	_m-m-m	0.0746462
																RC-14	18	IFNg..percCD4	single	_m-m-m	0.00785557
																RC-14	18	IL10..percCD4	single	_m-m-m	0.00118966
																RC-14	18	IL13..percCD4	single	_m-m-m	0.000632599
																RC-14	18	IL17..percCD4	single	_m-m-m	0.00268147
																RC-14	18	IL21.percCD4	single	_m-m-m	0.00331407
																RC-14	18	IL22.percCD4	single	_m-m-m	0
																RC-14	18	IL4..percCD4	single	_m-m-m	0.00256816
																RC-14	18	IL5.percCD4	single	_m-m-m	0
																RC-14	18	IL9..percCD4	single	_m-m-m	0.00103859
																RC-14	18	TNFa.percCD4	single	_m-m-m	0.0291185
																RC-14	2	IFNg..percCD4	single	_m-m-m	0.0173276
																RC-14	2	IL10..percCD4	single	_m-m-m	-0.000110332
																RC-14	2	IL13..percCD4	single	_m-m-m	0.000684618
																RC-14	2	IL17..percCD4	single	_m-m-m	0.00299592
																RC-14	2	IL21.percCD4	single	_m-m-m	0.00368053
																RC-14	2	IL22.percCD4	single	_m-m-m	0.000721396
																RC-14	2	IL4..percCD4	single	_m-m-m	0.00223774
																RC-14	2	IL5.percCD4	single	_m-m-m	0.00147957
																RC-14	2	IL9..percCD4	single	_m-m-m	0.000500732
																RC-14	2	TNFa.percCD4	single	_m-m-m	0.0566791
																RC-14	20	IFNg..percCD4	single	_m-m-m	0.0176586
																RC-14	20	IL10..percCD4	single	_m-m-m	0.00409267
																RC-14	20	IL13..percCD4	single	_m-m-m	0.00340015
																RC-14	20	IL17..percCD4	single	_m-m-m	0.00203593
																RC-14	20	IL21.percCD4	single	_m-m-m	0.00409267
																RC-14	20	IL22.percCD4	single	_m-m-m	0
																RC-14	20	IL4..percCD4	single	_m-m-m	-0.00065089
																RC-14	20	IL5.percCD4	single	_m-m-m	-0.00134341
																RC-14	20	IL9..percCD4	single	_m-m-m	0.00411348
																RC-14	20	TNFa.percCD4	single	_m-m-m	0.0597622
																RC-14	22	IFNg..percCD4	single	_m-m-m	0.0117501
																RC-14	22	IL10..percCD4	single	_m-m-m	0.000414308
																RC-14	22	IL13..percCD4	single	_m-m-m	-4.61363e-05
																RC-14	22	IL17..percCD4	single	_m-m-m	-0.0015668
																RC-14	22	IL21.percCD4	single	_m-m-m	0.0058981
																RC-14	22	IL22.percCD4	single	_m-m-m	0
																RC-14	22	IL4..percCD4	single	_m-m-m	0.00290291
																RC-14	22	IL5.percCD4	single	_m-m-m	-0.00626719
																RC-14	22	IL9..percCD4	single	_m-m-m	0.00493015
																RC-14	22	TNFa.percCD4	single	_m-m-m	0.0114732
																RC-14	26	IFNg..percCD4	single	_m-m-m	0.0219025
																RC-14	26	IL10..percCD4	single	_m-m-m	0.00511302
																RC-14	26	IL13..percCD4	single	_m-m-m	0.00312583
																RC-14	26	IL17..percCD4	single	_m-m-m	-0.0042862
																RC-14	26	IL21.percCD4	single	_m-m-m	0.00995767
																RC-14	26	IL22.percCD4	single	_m-m-m	0.00113864
																RC-14	26	IL4..percCD4	single	_m-m-m	0.001407
																RC-14	26	IL5.percCD4	single	_m-m-m	-0.00314756
																RC-14	26	IL9..percCD4	single	_m-m-m	0.00794875
																RC-14	26	TNFa.percCD4	single	_m-m-m	0.0603262
																RC-14	4	IFNg..percCD4	single	_m-m-m	0.0365993
																RC-14	4	IL10..percCD4	single	_m-m-m	0.00622268
																RC-14	4	IL13..percCD4	single	_m-m-m	0.002678
																RC-14	4	IL17..percCD4	single	_m-m-m	0.005356
																RC-14	4	IL21.percCD4	single	_m-m-m	0.0116047
																RC-14	4	IL22.percCD4	single	_m-m-m	0.00178533
																RC-14	4	IL4..percCD4	single	_m-m-m	0.00714133
																RC-14	4	IL5.percCD4	single	_m-m-m	0
																RC-14	4	IL9..percCD4	single	_m-m-m	0.0124324
																RC-14	4	TNFa.percCD4	single	_m-m-m	0.108827
																RC-14	8	IFNg..percCD4	single	_m-m-m	0.0130223
																RC-14	8	IL10..percCD4	single	_m-m-m	0.00371871
																RC-14	8	IL13..percCD4	single	_m-m-m	4.54721e-06
																RC-14	8	IL17..percCD4	single	_m-m-m	0.00743741
																RC-14	8	IL21.percCD4	single	_m-m-m	0.00742832
																RC-14	8	IL22.percCD4	single	_m-m-m	-0.00184798
																RC-14	8	IL4..percCD4	single	_m-m-m	0.000942181
																RC-14	8	IL5.percCD4	single	_m-m-m	0.00092854
																RC-14	8	IL9..percCD4	single	_m-m-m	0.00280835
																RC-14	8	TNFa.percCD4	single	_m-m-m	0.0334456
																RC-14	9	IFNg..percCD4	single	_m-m-m	0.0146658
																RC-14	9	IL10..percCD4	single	_m-m-m	0.00680322
																RC-14	9	IL13..percCD4	single	_m-m-m	0.00131043
																RC-14	9	IL17..percCD4	single	_m-m-m	0.00262085
																RC-14	9	IL21.percCD4	single	_m-m-m	0.00181259
																RC-14	9	IL22.percCD4	single	_m-m-m	-0.00317803
																RC-14	9	IL4..percCD4	single	_m-m-m	0.00181259
																RC-14	9	IL5.percCD4	single	_m-m-m	0.000502165
																RC-14	9	IL9..percCD4	single	_m-m-m	0.00549279
																RC-14	9	TNFa.percCD4	single	_m-m-m	0.0335139
																RC-13	0	IFNg..percCD4	single	_m-m-m	0.0105905
																RC-13	0	IL10..percCD4	single	_m-m-m	0.00102759
																RC-13	0	IL13..percCD4	single	_m-m-m	0
																RC-13	0	IL17..percCD4	single	_m-m-m	0.000789924
																RC-13	0	IL21.percCD4	single	_m-m-m	0.00245014
																RC-13	0	IL22.percCD4	single	_m-m-m	0
																RC-13	0	IL4..percCD4	single	_m-m-m	0.000789924
																RC-13	0	IL5.percCD4	single	_m-m-m	0.00102759
																RC-13	0	IL9..percCD4	single	_m-m-m	0.00245014
																RC-13	0	TNFa.percCD4	single	_m-m-m	0.0451336
																RC-13	11	IFNg..percCD4	single	_m-m-m	0.0109884
																RC-13	11	IL10..percCD4	single	_m-m-m	0.00264324
																RC-13	11	IL13..percCD4	single	_m-m-m	-9.31225e-05
																RC-13	11	IL17..percCD4	single	_m-m-m	0.000415468
																RC-13	11	IL21.percCD4	single	_m-m-m	0.00166904
																RC-13	11	IL22.percCD4	single	_m-m-m	-9.31225e-05
																RC-13	11	IL4..percCD4	single	_m-m-m	0.00176216
																RC-13	11	IL5.percCD4	single	_m-m-m	0
																RC-13	11	IL9..percCD4	single	_m-m-m	0.0158595
																RC-13	11	TNFa.percCD4	single	_m-m-m	0.0357017
																RC-13	13	IFNg..percCD4	single	_m-m-m	0.00716685
																RC-13	13	IL10..percCD4	single	_m-m-m	0.000423782
																RC-13	13	IL13..percCD4	single	_m-m-m	0.00209216
																RC-13	13	IL17..percCD4	single	_m-m-m	0.00378194
																RC-13	13	IL21.percCD4	single	_m-m-m	0.00251595
																RC-13	13	IL22.percCD4	single	_m-m-m	0.00126065
																RC-13	13	IL4..percCD4	single	_m-m-m	0.000842215
																RC-13	13	IL5.percCD4	single	_m-m-m	0.000418433
																RC-13	13	IL9..percCD4	single	_m-m-m	0.00670562
																RC-13	13	TNFa.percCD4	single	_m-m-m	0.0226917
																RC-13	17	IFNg..percCD4	single	_m-m-m	0.0229038
																RC-13	17	IL10..percCD4	single	_m-m-m	0.00183274
																RC-13	17	IL13..percCD4	single	_m-m-m	2.19999e-05
																RC-13	17	IL17..percCD4	single	_m-m-m	0.00734197
																RC-13	17	IL21.percCD4	single	_m-m-m	0.00274361
																RC-13	17	IL22.percCD4	single	_m-m-m	1.09999e-05
																RC-13	17	IL4..percCD4	single	_m-m-m	-0.000888871
																RC-13	17	IL5.percCD4	single	_m-m-m	0.000910871
																RC-13	17	IL9..percCD4	single	_m-m-m	0.00917471
																RC-13	17	TNFa.percCD4	single	_m-m-m	0.0412752
																RC-13	18	IFNg..percCD4	single	_m-m-m	0.0178026
																RC-13	18	IL10..percCD4	single	_m-m-m	0.00286264
																RC-13	18	IL13..percCD4	single	_m-m-m	0.0035783
																RC-13	18	IL17..percCD4	single	_m-m-m	0.00277375
																RC-13	18	IL21.percCD4	single	_m-m-m	0.000656399
																RC-13	18	IL22.percCD4	single	_m-m-m	-2.96308e-05
																RC-13	18	IL4..percCD4	single	_m-m-m	0.00286264
																RC-13	18	IL5.percCD4	single	_m-m-m	0.000715661
																RC-13	18	IL9..percCD4	single	_m-m-m	0.0092147
																RC-13	18	TNFa.percCD4	single	_m-m-m	0.0382457
																RC-13	2	IFNg..percCD4	single	_m-m-m	0.0100933
																RC-13	2	IL10..percCD4	single	_m-m-m	0.00181684
																RC-13	2	IL13..percCD4	single	_m-m-m	0.00179446
																RC-13	2	IL17..percCD4	single	_m-m-m	0.00091961
																RC-13	2	IL21.percCD4	single	_m-m-m	-0.000852474
																RC-13	2	IL22.percCD4	single	_m-m-m	0.000897231
																RC-13	2	IL4..percCD4	single	_m-m-m	-0.00172733
																RC-13	2	IL5.percCD4	single	_m-m-m	-0.0017497
																RC-13	2	IL9..percCD4	single	_m-m-m	0.00365606
																RC-13	2	TNFa.percCD4	single	_m-m-m	0.0398139
																RC-13	20	IFNg..percCD4	single	_m-m-m	0.00849953
																RC-13	20	IL10..percCD4	single	_m-m-m	0.00118974
																RC-13	20	IL13..percCD4	single	_m-m-m	-0.000203678
																RC-13	20	IL17..percCD4	single	_m-m-m	0.00275451
																RC-13	20	IL21.percCD4	single	_m-m-m	0.00197212
																RC-13	20	IL22.percCD4	single	_m-m-m	-0.000203678
																RC-13	20	IL4..percCD4	single	_m-m-m	-0.000203678
																RC-13	20	IL5.percCD4	single	_m-m-m	0
																RC-13	20	IL9..percCD4	single	_m-m-m	0.010268
																RC-13	20	TNFa.percCD4	single	_m-m-m	0.0371923
																RC-13	22	IFNg..percCD4	single	_m-m-m	0.01901
																RC-13	22	IL10..percCD4	single	_m-m-m	0.00560922
																RC-13	22	IL13..percCD4	single	_m-m-m	0.00168277
																RC-13	22	IL17..percCD4	single	_m-m-m	0.00384199
																RC-13	22	IL21.percCD4	single	_m-m-m	0.00224369
																RC-13	22	IL22.percCD4	single	_m-m-m	0.000560922
																RC-13	22	IL4..percCD4	single	_m-m-m	0.00269705
																RC-13	22	IL5.percCD4	single	_m-m-m	0.0015752
																RC-13	22	IL9..percCD4	single	_m-m-m	0.0200012
																RC-13	22	TNFa.percCD4	single	_m-m-m	0.0280772
																RC-13	26	IFNg..percCD4	single	_m-m-m	0.0258674
																RC-13	26	IL10..percCD4	single	_m-m-m	0.00800069
																RC-13	26	IL13..percCD4	single	_m-m-m	0.0012899
																RC-13	26	IL17..percCD4	single	_m-m-m	-0.000383644
																RC-13	26	IL21.percCD4	single	_m-m-m	0.00123704
																RC-13	26	IL22.percCD4	single	_m-m-m	-0.00205719
																RC-13	26	IL4..percCD4	single	_m-m-m	0.00432282
																RC-13	26	IL5.percCD4	single	_m-m-m	0.00303292
																RC-13	26	IL9..percCD4	single	_m-m-m	0.00529856
																RC-13	26	TNFa.percCD4	single	_m-m-m	0.0471674
																RC-13	4	IFNg..percCD4	single	_m-m-m	0.0162449
																RC-13	4	IL10..percCD4	single	_m-m-m	0.00518658
																RC-13	4	IL13..percCD4	single	_m-m-m	0.00209892
																RC-13	4	IL17..percCD4	single	_m-m-m	0.00401567
																RC-13	4	IL21.percCD4	single	_m-m-m	0.00518658
																RC-13	4	IL22.percCD4	single	_m-m-m	0.000988736
																RC-13	4	IL4..percCD4	single	_m-m-m	0.0020382
																RC-13	4	IL5.percCD4	single	_m-m-m	0
																RC-13	4	IL9..percCD4	single	_m-m-m	0.0093237
																RC-13	4	TNFa.percCD4	single	_m-m-m	0.0406425
																RC-13	8	IFNg..percCD4	single	_m-m-m	0.0416753
																RC-13	8	IL10..percCD4	single	_m-m-m	0.0036454
																RC-13	8	IL13..percCD4	single	_m-m-m	0.00479313
																RC-13	8	IL17..percCD4	single	_m-m-m	-0.00114773
																RC-13	8	IL21.percCD4	single	_m-m-m	0.00760597
																RC-13	8	IL22.percCD4	single	_m-m-m	0.00185422
																RC-13	8	IL4..percCD4	single	_m-m-m	0.000832559
																RC-13	8	IL5.percCD4	single	_m-m-m	-0.00102166
																RC-13	8	IL9..percCD4	single	_m-m-m	0.00747991
																RC-13	8	TNFa.percCD4	single	_m-m-m	0.0659692
																RC-13	9	IFNg..percCD4	single	_m-m-m	0.0188327
																RC-13	9	IL10..percCD4	single	_m-m-m	0.000927203
																RC-13	9	IL13..percCD4	single	_m-m-m	0.00112771
																RC-13	9	IL17..percCD4	single	_m-m-m	0.00769348
																RC-13	9	IL21.percCD4	single	_m-m-m	0.000463602
																RC-13	9	IL22.percCD4	single	_m-m-m	0
																RC-13	9	IL4..percCD4	single	_m-m-m	0.000927203
																RC-13	9	IL5.percCD4	single	_m-m-m	0.00112771
																RC-13	9	IL9..percCD4	single	_m-m-m	0.00523755
																RC-13	9	TNFa.percCD4	single	_m-m-m	0.0204738
																RC-15	0	IFNg..percCD4	single	_m-m-m	0.0242913
																RC-15	0	IL10..percCD4	single	_m-m-m	0.00348188
																RC-15	0	IL13..percCD4	single	_m-m-m	-0.00091647
																RC-15	0	IL17..percCD4	single	_m-m-m	-2.04452e-05
																RC-15	0	IL21.percCD4	single	_m-m-m	0.00521259
																RC-15	0	IL22.percCD4	single	_m-m-m	-0.000896025
																RC-15	0	IL4..percCD4	single	_m-m-m	0.00162849
																RC-15	0	IL5.percCD4	single	_m-m-m	0.00525348
																RC-15	0	IL9..percCD4	single	_m-m-m	-0.000102226
																RC-15	0	TNFa.percCD4	single	_m-m-m	0.0381575
																RC-15	11	IFNg..percCD4	single	_m-m-m	0.0225492
																RC-15	11	IL10..percCD4	single	_m-m-m	0.00320647
																RC-15	11	IL13..percCD4	single	_m-m-m	0.00136819
																RC-15	11	IL17..percCD4	single	_m-m-m	0.00174426
																RC-15	11	IL21.percCD4	single	_m-m-m	0.000778113
																RC-15	11	IL22.percCD4	single	_m-m-m	0.000684097
																RC-15	11	IL4..percCD4	single	_m-m-m	0.00292442
																RC-15	11	IL5.percCD4	single	_m-m-m	-0.00167623
																RC-15	11	IL9..percCD4	single	_m-m-m	-0.000522055
																RC-15	11	TNFa.percCD4	single	_m-m-m	0.0290562
																RC-15	13	IFNg..percCD4	single	_m-m-m	0.0141957
																RC-15	13	IL10..percCD4	single	_m-m-m	-0.0034417
																RC-15	13	IL13..percCD4	single	_m-m-m	-0.00174148
																RC-15	13	IL17..percCD4	single	_m-m-m	0.000932627
																RC-15	13	IL21.percCD4	single	_m-m-m	0.00381302
																RC-15	13	IL22.percCD4	single	_m-m-m	0.00186525
																RC-15	13	IL4..percCD4	single	_m-m-m	0.000288807
																RC-15	13	IL5.percCD4	single	_m-m-m	0.00279788
																RC-15	13	IL9..percCD4	single	_m-m-m	0.00839364
																RC-15	13	TNFa.percCD4	single	_m-m-m	0.0238108
																RC-15	18	IFNg..percCD4	single	_m-m-m	0.015024
																RC-15	18	IL10..percCD4	single	_m-m-m	0.00267998
																RC-15	18	IL13..percCD4	single	_m-m-m	0.0024688
																RC-15	18	IL17..percCD4	single	_m-m-m	0
																RC-15	18	IL21.percCD4	single	_m-m-m	0.000105592
																RC-15	18	IL22.percCD4	single	_m-m-m	0
																RC-15	18	IL4..percCD4	single	_m-m-m	0.00257439
																RC-15	18	IL5.percCD4	single	_m-m-m	-0.00102322
																RC-15	18	IL9..percCD4	single	_m-m-m	0.00627759
																RC-15	18	TNFa.percCD4	single	_m-m-m	0.0213016
																RC-15	2	IFNg..percCD4	single	_m-m-m	0.0125796
																RC-15	2	IL10..percCD4	single	_m-m-m	0.0100682
																RC-15	2	IL13..percCD4	single	_m-m-m	0
																RC-15	2	IL17..percCD4	single	_m-m-m	-5.61608e-06
																RC-15	2	IL21.percCD4	single	_m-m-m	0.00251144
																RC-15	2	IL22.percCD4	single	_m-m-m	0.00125853
																RC-15	2	IL4..percCD4	single	_m-m-m	0.00376435
																RC-15	2	IL5.percCD4	single	_m-m-m	-5.61608e-06
																RC-15	2	IL9..percCD4	single	_m-m-m	0.0100682
																RC-15	2	TNFa.percCD4	single	_m-m-m	0.0314463
																RC-15	20	IFNg..percCD4	single	_m-m-m	0.0409031
																RC-15	20	IL10..percCD4	single	_m-m-m	0.00426376
																RC-15	20	IL13..percCD4	single	_m-m-m	-0.000826517
																RC-15	20	IL17..percCD4	single	_m-m-m	-0.000149001
																RC-15	20	IL21.percCD4	single	_m-m-m	0.0042141
																RC-15	20	IL22.percCD4	single	_m-m-m	-0.00077685
																RC-15	20	IL4..percCD4	single	_m-m-m	0.00499095
																RC-15	20	IL5.percCD4	single	_m-m-m	0.00431343
																RC-15	20	IL9..percCD4	single	_m-m-m	0.00785001
																RC-15	20	TNFa.percCD4	single	_m-m-m	0.0530169
																RC-15	22	IFNg..percCD4	single	_m-m-m	0.0610175
																RC-15	22	IL10..percCD4	single	_m-m-m	0.01214
																RC-15	22	IL13..percCD4	single	_m-m-m	0.00152544
																RC-15	22	IL17..percCD4	single	_m-m-m	0.00146193
																RC-15	22	IL21.percCD4	single	_m-m-m	0.0122035
																RC-15	22	IL22.percCD4	single	_m-m-m	0.00152544
																RC-15	22	IL4..percCD4	single	_m-m-m	0.0043858
																RC-15	22	IL5.percCD4	single	_m-m-m	0.00152544
																RC-15	22	IL9..percCD4	single	_m-m-m	0.00432229
																RC-15	22	TNFa.percCD4	single	_m-m-m	0.0897467
																RC-15	26	IFNg..percCD4	single	_m-m-m	0.0444334
																RC-15	26	IL10..percCD4	single	_m-m-m	0.0195829
																RC-15	26	IL13..percCD4	single	_m-m-m	0.00594233
																RC-15	26	IL17..percCD4	single	_m-m-m	0.000674639
																RC-15	26	IL21.percCD4	single	_m-m-m	0.01121
																RC-15	26	IL22.percCD4	single	_m-m-m	0
																RC-15	26	IL4..percCD4	single	_m-m-m	0.0206641
																RC-15	26	IL5.percCD4	single	_m-m-m	0.000674639
																RC-15	26	IL9..percCD4	single	_m-m-m	0.0216068
																RC-15	26	TNFa.percCD4	single	_m-m-m	0.096029
																RC-15	4	IFNg..percCD4	single	_m-m-m	0.0508247
																RC-15	4	IL10..percCD4	single	_m-m-m	-0.000169197
																RC-15	4	IL13..percCD4	single	_m-m-m	0.000847177
																RC-15	4	IL17..percCD4	single	_m-m-m	0.00550605
																RC-15	4	IL21.percCD4	single	_m-m-m	0.00448968
																RC-15	4	IL22.percCD4	single	_m-m-m	0.000931775
																RC-15	4	IL4..percCD4	single	_m-m-m	-0.00152396
																RC-15	4	IL5.percCD4	single	_m-m-m	0.000762579
																RC-15	4	IL9..percCD4	single	_m-m-m	0.00305031
																RC-15	4	TNFa.percCD4	single	_m-m-m	0.0720863
																RC-15	8	IFNg..percCD4	single	_m-m-m	0.02805
																RC-15	8	IL10..percCD4	single	_m-m-m	0.00189905
																RC-15	8	IL13..percCD4	single	_m-m-m	0.00137637
																RC-15	8	IL17..percCD4	single	_m-m-m	0.000261342
																RC-15	8	IL21.percCD4	single	_m-m-m	-0.00223005
																RC-15	8	IL22.percCD4	single	_m-m-m	-0.00111503
																RC-15	8	IL4..percCD4	single	_m-m-m	0.0037981
																RC-15	8	IL5.percCD4	single	_m-m-m	0.000261342
																RC-15	8	IL9..percCD4	single	_m-m-m	0.0041291
																RC-15	8	TNFa.percCD4	single	_m-m-m	0.026604
																RC-15	9	IFNg..percCD4	single	_m-m-m	0.0284221
																RC-15	9	IL10..percCD4	single	_m-m-m	0.0027845
																RC-15	9	IL13..percCD4	single	_m-m-m	0.00111475
																RC-15	9	IL17..percCD4	single	_m-m-m	0.00111475
																RC-15	9	IL21.percCD4	single	_m-m-m	0.0044582
																RC-15	9	IL22.percCD4	single	_m-m-m	0
																RC-15	9	IL4..percCD4	single	_m-m-m	0.00557373
																RC-15	9	IL5.percCD4	single	_m-m-m	0.00278608
																RC-15	9	IL9..percCD4	single	_m-m-m	0.00166582
																RC-15	9	TNFa.percCD4	single	_m-m-m	0.0373361
																RC-02	0	IFNg..percCD4	reinfection	_m-m-m	0.012643
																RC-02	0	IL10..percCD4	reinfection	_m-m-m	0.000983627
																RC-02	0	IL13..percCD4	reinfection	_m-m-m	0.00153335
																RC-02	0	IL17..percCD4	reinfection	_m-m-m	0.00731964
																RC-02	0	IL21.percCD4	reinfection	_m-m-m	0.000983627
																RC-02	0	IL22.percCD4	reinfection	_m-m-m	0.000723285
																RC-02	0	IL4..percCD4	reinfection	_m-m-m	0.00225664
																RC-02	0	IL5.percCD4	reinfection	_m-m-m	-0.000549724
																RC-02	0	IL9..percCD4	reinfection	_m-m-m	0.00413711
																RC-02	0	TNFa.percCD4	reinfection	_m-m-m	0.0456247
																RC-02	11	IFNg..percCD4	reinfection	_m-m-m	0.257101
																RC-02	11	IL10..percCD4	reinfection	_m-m-m	0.0146067
																RC-02	11	IL13..percCD4	reinfection	_m-m-m	0.0104354
																RC-02	11	IL17..percCD4	reinfection	_m-m-m	0.0170865
																RC-02	11	IL21.percCD4	reinfection	_m-m-m	0.0378284
																RC-02	11	IL22.percCD4	reinfection	_m-m-m	0.00652214
																RC-02	11	IL4..percCD4	reinfection	_m-m-m	0.0172155
																RC-02	11	IL5.percCD4	reinfection	_m-m-m	0.00143341
																RC-02	11	IL9..percCD4	reinfection	_m-m-m	0.0196954
																RC-02	11	TNFa.percCD4	reinfection	_m-m-m	0.229694
																RC-02	17	IFNg..percCD4	reinfection	_m-m-m	0.025923
																RC-02	17	IL10..percCD4	reinfection	_m-m-m	0.0133931
																RC-02	17	IL13..percCD4	reinfection	_m-m-m	0.00446437
																RC-02	17	IL17..percCD4	reinfection	_m-m-m	0.000922576
																RC-02	17	IL21.percCD4	reinfection	_m-m-m	0.0125002
																RC-02	17	IL22.percCD4	reinfection	_m-m-m	0.000892873
																RC-02	17	IL4..percCD4	reinfection	_m-m-m	0.00812497
																RC-02	17	IL5.percCD4	reinfection	_m-m-m	-0.00086317
																RC-02	17	IL9..percCD4	reinfection	_m-m-m	0.00449407
																RC-02	17	TNFa.percCD4	reinfection	_m-m-m	0.0716378
																RC-02	18	IFNg..percCD4	reinfection	_m-m-m	0.0460526
																RC-02	18	IL10..percCD4	reinfection	_m-m-m	0.0197117
																RC-02	18	IL13..percCD4	reinfection	_m-m-m	0.00219508
																RC-02	18	IL17..percCD4	reinfection	_m-m-m	-4.40273e-05
																RC-02	18	IL21.percCD4	reinfection	_m-m-m	0.016419
																RC-02	18	IL22.percCD4	reinfection	_m-m-m	-0.00114157
																RC-02	18	IL4..percCD4	reinfection	_m-m-m	0.0262088
																RC-02	18	IL5.percCD4	reinfection	_m-m-m	-0.00114157
																RC-02	18	IL9..percCD4	reinfection	_m-m-m	0.000921429
																RC-02	18	TNFa.percCD4	reinfection	_m-m-m	0.0666857
																RC-02	2	IFNg..percCD4	reinfection	_m-m-m	0.00479269
																RC-02	2	IL10..percCD4	reinfection	_m-m-m	0.000858834
																RC-02	2	IL13..percCD4	reinfection	_m-m-m	0.000858834
																RC-02	2	IL17..percCD4	reinfection	_m-m-m	0.00687067
																RC-02	2	IL21.percCD4	reinfection	_m-m-m	0.00429417
																RC-02	2	IL22.percCD4	reinfection	_m-m-m	0
																RC-02	2	IL4..percCD4	reinfection	_m-m-m	0.0025765
																RC-02	2	IL5.percCD4	reinfection	_m-m-m	0.000858834
																RC-02	2	IL9..percCD4	reinfection	_m-m-m	0.000678679
																RC-02	2	TNFa.percCD4	reinfection	_m-m-m	0.0162278
																RC-02	20	IFNg..percCD4	reinfection	_m-m-m	0.0472221
																RC-02	20	IL10..percCD4	reinfection	_m-m-m	0.0300601
																RC-02	20	IL13..percCD4	reinfection	_m-m-m	0.00533004
																RC-02	20	IL17..percCD4	reinfection	_m-m-m	0.00426403
																RC-02	20	IL21.percCD4	reinfection	_m-m-m	0.01407
																RC-02	20	IL22.percCD4	reinfection	_m-m-m	0.00117194
																RC-02	20	IL4..percCD4	reinfection	_m-m-m	0.0203601
																RC-02	20	IL5.percCD4	reinfection	_m-m-m	-0.0018142
																RC-02	20	IL9..percCD4	reinfection	_m-m-m	0.0044759
																RC-02	20	TNFa.percCD4	reinfection	_m-m-m	0.0936961
																RC-02	22	IFNg..percCD4	reinfection	_m-m-m	0.023829
																RC-02	22	IL10..percCD4	reinfection	_m-m-m	0.00273542
																RC-02	22	IL13..percCD4	reinfection	_m-m-m	0.00715963
																RC-02	22	IL17..percCD4	reinfection	_m-m-m	0
																RC-02	22	IL21.percCD4	reinfection	_m-m-m	0.00559928
																RC-02	22	IL22.percCD4	reinfection	_m-m-m	0.00143193
																RC-02	22	IL4..percCD4	reinfection	_m-m-m	0.0128873
																RC-02	22	IL5.percCD4	reinfection	_m-m-m	0.00143193
																RC-02	22	IL9..percCD4	reinfection	_m-m-m	0.00989506
																RC-02	22	TNFa.percCD4	reinfection	_m-m-m	0.0710826
																RC-02	26	IFNg..percCD4	reinfection	_m-m-m	0.0268188
																RC-02	26	IL10..percCD4	reinfection	_m-m-m	0.0108067
																RC-02	26	IL13..percCD4	reinfection	_m-m-m	0.00505377
																RC-02	26	IL17..percCD4	reinfection	_m-m-m	0.00178575
																RC-02	26	IL21.percCD4	reinfection	_m-m-m	0.0118174
																RC-02	26	IL22.percCD4	reinfection	_m-m-m	0
																RC-02	26	IL4..percCD4	reinfection	_m-m-m	0.0246456
																RC-02	26	IL5.percCD4	reinfection	_m-m-m	0.00303226
																RC-02	26	IL9..percCD4	reinfection	_m-m-m	0.00217324
																RC-02	26	TNFa.percCD4	reinfection	_m-m-m	0.0748635
																RC-02	4	IFNg..percCD4	reinfection	_m-m-m	0.0323118
																RC-02	4	IL10..percCD4	reinfection	_m-m-m	0.0157952
																RC-02	4	IL13..percCD4	reinfection	_m-m-m	0.00375049
																RC-02	4	IL17..percCD4	reinfection	_m-m-m	0.00076449
																RC-02	4	IL21.percCD4	reinfection	_m-m-m	0.012016
																RC-02	4	IL22.percCD4	reinfection	_m-m-m	0
																RC-02	4	IL4..percCD4	reinfection	_m-m-m	0.00975127
																RC-02	4	IL5.percCD4	reinfection	_m-m-m	-0.000735705
																RC-02	4	IL9..percCD4	reinfection	_m-m-m	0.00305796
																RC-02	4	TNFa.percCD4	reinfection	_m-m-m	0.0563725
																RC-02	8	IFNg..percCD4	reinfection	_m-m-m	0.0343622
																RC-02	8	IL10..percCD4	reinfection	_m-m-m	0.00735047
																RC-02	8	IL13..percCD4	reinfection	_m-m-m	0.00215137
																RC-02	8	IL17..percCD4	reinfection	_m-m-m	0.00322706
																RC-02	8	IL21.percCD4	reinfection	_m-m-m	0.00854571
																RC-02	8	IL22.percCD4	reinfection	_m-m-m	0.00215137
																RC-02	8	IL4..percCD4	reinfection	_m-m-m	0.0051991
																RC-02	8	IL5.percCD4	reinfection	_m-m-m	0.00215137
																RC-02	8	IL9..percCD4	reinfection	_m-m-m	0.0051991
																RC-02	8	TNFa.percCD4	reinfection	_m-m-m	0.0644813
																RC-02	9	IFNg..percCD4	reinfection	_m-m-m	0.163595
																RC-02	9	IL10..percCD4	reinfection	_m-m-m	0.0492482
																RC-02	9	IL13..percCD4	reinfection	_m-m-m	0.00500833
																RC-02	9	IL17..percCD4	reinfection	_m-m-m	-0.000832531
																RC-02	9	IL21.percCD4	reinfection	_m-m-m	0.0317182
																RC-02	9	IL22.percCD4	reinfection	_m-m-m	0.000834662
																RC-02	9	IL4..percCD4	reinfection	_m-m-m	0.0367265
																RC-02	9	IL5.percCD4	reinfection	_m-m-m	1.06544e-06
																RC-02	9	IL9..percCD4	reinfection	_m-m-m	0.0116874
																RC-02	9	TNFa.percCD4	reinfection	_m-m-m	0.181127
																RC-16	0	IFNg..percCD4	single	_m-m-m	0.0115987
																RC-16	0	IL10..percCD4	single	_m-m-m	0.00344737
																RC-16	0	IL13..percCD4	single	_m-m-m	0.00334868
																RC-16	0	IL17..percCD4	single	_m-m-m	0.00132893
																RC-16	0	IL21.percCD4	single	_m-m-m	-0.00406587
																RC-16	0	IL22.percCD4	single	_m-m-m	-9.86893e-05
																RC-16	0	IL4..percCD4	single	_m-m-m	0.00536843
																RC-16	0	IL5.percCD4	single	_m-m-m	0
																RC-16	0	IL9..percCD4	single	_m-m-m	0.00536843
																RC-16	0	TNFa.percCD4	single	_m-m-m	0.0654541
																RC-16	11	IFNg..percCD4	single	_m-m-m	0.00698281
																RC-16	11	IL10..percCD4	single	_m-m-m	0.00190037
																RC-16	11	IL13..percCD4	single	_m-m-m	0.000384509
																RC-16	11	IL17..percCD4	single	_m-m-m	0.000897187
																RC-16	11	IL21.percCD4	single	_m-m-m	-0.0114639
																RC-16	11	IL22.percCD4	single	_m-m-m	0.00164403
																RC-16	11	IL4..percCD4	single	_m-m-m	-0.000746846
																RC-16	11	IL5.percCD4	single	_m-m-m	0.00454759
																RC-16	11	IL9..percCD4	single	_m-m-m	0.0132804
																RC-16	11	TNFa.percCD4	single	_m-m-m	0.0451184
																RC-16	13	IFNg..percCD4	single	_m-m-m	0.00566377
																RC-16	13	IL10..percCD4	single	_m-m-m	-0.00213097
																RC-16	13	IL13..percCD4	single	_m-m-m	0.00172238
																RC-16	13	IL17..percCD4	single	_m-m-m	-0.00453433
																RC-16	13	IL21.percCD4	single	_m-m-m	-0.000680978
																RC-16	13	IL22.percCD4	single	_m-m-m	-0.00639291
																RC-16	13	IL4..percCD4	single	_m-m-m	-0.00253956
																RC-16	13	IL5.percCD4	single	_m-m-m	-0.00226717
																RC-16	13	IL9..percCD4	single	_m-m-m	0.0114239
																RC-16	13	TNFa.percCD4	single	_m-m-m	0.0406562
																RC-16	17	IFNg..percCD4	single	_m-m-m	-0.000718757
																RC-16	17	IL10..percCD4	single	_m-m-m	0.0016382
																RC-16	17	IL13..percCD4	single	_m-m-m	-0.00426559
																RC-16	17	IL17..percCD4	single	_m-m-m	0.00338458
																RC-16	17	IL21.percCD4	single	_m-m-m	-0.00547112
																RC-16	17	IL22.percCD4	single	_m-m-m	0.00153003
																RC-16	17	IL4..percCD4	single	_m-m-m	0.000324511
																RC-16	17	IL5.percCD4	single	_m-m-m	0.00153003
																RC-16	17	IL9..percCD4	single	_m-m-m	0.0185227
																RC-16	17	TNFa.percCD4	single	_m-m-m	0.0514875
																RC-16	18	IFNg..percCD4	single	_m-m-m	0.05496
																RC-16	18	IL10..percCD4	single	_m-m-m	0.0117489
																RC-16	18	IL13..percCD4	single	_m-m-m	0.00373795
																RC-16	18	IL17..percCD4	single	_m-m-m	0.00404825
																RC-16	18	IL21.percCD4	single	_m-m-m	0.0024432
																RC-16	18	IL22.percCD4	single	_m-m-m	0
																RC-16	18	IL4..percCD4	single	_m-m-m	0.0100582
																RC-16	18	IL5.percCD4	single	_m-m-m	0.00698726
																RC-16	18	IL9..percCD4	single	_m-m-m	0.0156188
																RC-16	18	TNFa.percCD4	single	_m-m-m	0.0949075
																RC-16	2	IFNg..percCD4	single	_m-m-m	0.0296617
																RC-16	2	IL10..percCD4	single	_m-m-m	0.00626198
																RC-16	2	IL13..percCD4	single	_m-m-m	0.00751437
																RC-16	2	IL17..percCD4	single	_m-m-m	-0.00164815
																RC-16	2	IL21.percCD4	single	_m-m-m	0.00441595
																RC-16	2	IL22.percCD4	single	_m-m-m	-9.89379e-05
																RC-16	2	IL4..percCD4	single	_m-m-m	0.00856889
																RC-16	2	IL5.percCD4	single	_m-m-m	0.00365825
																RC-16	2	IL9..percCD4	single	_m-m-m	0.00866783
																RC-16	2	TNFa.percCD4	single	_m-m-m	0.153813
																RC-16	20	IFNg..percCD4	single	_m-m-m	0.00905901
																RC-16	20	IL10..percCD4	single	_m-m-m	0.00309966
																RC-16	20	IL13..percCD4	single	_m-m-m	0.007257
																RC-16	20	IL17..percCD4	single	_m-m-m	0.00466172
																RC-16	20	IL21.percCD4	single	_m-m-m	-0.00317305
																RC-16	20	IL22.percCD4	single	_m-m-m	-0.00156206
																RC-16	20	IL4..percCD4	single	_m-m-m	0.00622378
																RC-16	20	IL5.percCD4	single	_m-m-m	-0.000264421
																RC-16	20	IL9..percCD4	single	_m-m-m	0.0129519
																RC-16	20	TNFa.percCD4	single	_m-m-m	0.0380136
																RC-16	22	IFNg..percCD4	single	_m-m-m	0.0137656
																RC-16	22	IL10..percCD4	single	_m-m-m	0.0037837
																RC-16	22	IL13..percCD4	single	_m-m-m	0.00344509
																RC-16	22	IL17..percCD4	single	_m-m-m	0.00481428
																RC-16	22	IL21.percCD4	single	_m-m-m	-0.00131021
																RC-16	22	IL22.percCD4	single	_m-m-m	-0.00136919
																RC-16	22	IL4..percCD4	single	_m-m-m	0.0109977
																RC-16	22	IL5.percCD4	single	_m-m-m	0
																RC-16	22	IL9..percCD4	single	_m-m-m	0.0182118
																RC-16	22	TNFa.percCD4	single	_m-m-m	0.0400161
																RC-16	26	IFNg..percCD4	single	_m-m-m	0.0323997
																RC-16	26	IL10..percCD4	single	_m-m-m	0.0087035
																RC-16	26	IL13..percCD4	single	_m-m-m	0.0121815
																RC-16	26	IL17..percCD4	single	_m-m-m	0.0105776
																RC-16	26	IL21.percCD4	single	_m-m-m	-0.00487512
																RC-16	26	IL22.percCD4	single	_m-m-m	-0.00331129
																RC-16	26	IL4..percCD4	single	_m-m-m	0.0159297
																RC-16	26	IL5.percCD4	single	_m-m-m	0.00187408
																RC-16	26	IL9..percCD4	single	_m-m-m	0.00174746
																RC-16	26	TNFa.percCD4	single	_m-m-m	0.145132
																RC-16	4	IFNg..percCD4	single	_m-m-m	0.031022
																RC-16	4	IL10..percCD4	single	_m-m-m	0.00417986
																RC-16	4	IL13..percCD4	single	_m-m-m	0.0033959
																RC-16	4	IL17..percCD4	single	_m-m-m	-0.00580905
																RC-16	4	IL21.percCD4	single	_m-m-m	0.00378976
																RC-16	4	IL22.percCD4	single	_m-m-m	-6.50175e-05
																RC-16	4	IL4..percCD4	single	_m-m-m	0.00502884
																RC-16	4	IL5.percCD4	single	_m-m-m	0.0033959
																RC-16	4	IL9..percCD4	single	_m-m-m	0.0200503
																RC-16	4	TNFa.percCD4	single	_m-m-m	0.0906528
																RC-16	8	IFNg..percCD4	single	_m-m-m	0.0185649
																RC-16	8	IL10..percCD4	single	_m-m-m	0.00528081
																RC-16	8	IL13..percCD4	single	_m-m-m	0.00564927
																RC-16	8	IL17..percCD4	single	_m-m-m	0.00587452
																RC-16	8	IL21.percCD4	single	_m-m-m	-0.00349968
																RC-16	8	IL22.percCD4	single	_m-m-m	0.0012486
																RC-16	8	IL4..percCD4	single	_m-m-m	0.00740954
																RC-16	8	IL5.percCD4	single	_m-m-m	0.00176027
																RC-16	8	IL9..percCD4	single	_m-m-m	0.0164361
																RC-16	8	TNFa.percCD4	single	_m-m-m	0.0775353
																RC-16	9	IFNg..percCD4	single	_m-m-m	0.007494
																RC-16	9	IL10..percCD4	single	_m-m-m	0.00213015
																RC-16	9	IL13..percCD4	single	_m-m-m	0.0041833
																RC-16	9	IL17..percCD4	single	_m-m-m	-0.000872601
																RC-16	9	IL21.percCD4	single	_m-m-m	-0.00147574
																RC-16	9	IL22.percCD4	single	_m-m-m	0
																RC-16	9	IL4..percCD4	single	_m-m-m	0.00307973
																RC-16	9	IL5.percCD4	single	_m-m-m	3.84944e-05
																RC-16	9	IL9..percCD4	single	_m-m-m	0.00737852
																RC-16	9	TNFa.percCD4	single	_m-m-m	0.0542032
																RC-01	0	IFNg..percCD4	reinfection	_m-f-m	-0.00109131
																RC-01	0	IL10..percCD4	reinfection	_m-f-m	-0.000493587
																RC-01	0	IL13..percCD4	reinfection	_m-f-m	0
																RC-01	0	IL17..percCD4	reinfection	_m-f-m	-0.00103924
																RC-01	0	IL21.percCD4	reinfection	_m-f-m	-0.000545655
																RC-01	0	IL22.percCD4	reinfection	_m-f-m	0
																RC-01	0	IL4..percCD4	reinfection	_m-f-m	0.000726833
																RC-01	0	IL5.percCD4	reinfection	_m-f-m	-0.000493587
																RC-01	0	IL9..percCD4	reinfection	_m-f-m	0.000570629
																RC-01	0	TNFa.percCD4	reinfection	_m-f-m	0.00236168
																RC-01	11	IFNg..percCD4	reinfection	_m-f-m	0.0218504
																RC-01	11	IL10..percCD4	reinfection	_m-f-m	0.00503575
																RC-01	11	IL13..percCD4	reinfection	_m-f-m	0.0039239
																RC-01	11	IL17..percCD4	reinfection	_m-f-m	0.00505016
																RC-01	11	IL21.percCD4	reinfection	_m-f-m	0.00336437
																RC-01	11	IL22.percCD4	reinfection	_m-f-m	0.00503575
																RC-01	11	IL4..percCD4	reinfection	_m-f-m	0.00728107
																RC-01	11	IL5.percCD4	reinfection	_m-f-m	0.00560248
																RC-01	11	IL9..percCD4	reinfection	_m-f-m	0.00675754
																RC-01	11	TNFa.percCD4	reinfection	_m-f-m	0.0633131
																RC-01	13	IFNg..percCD4	reinfection	_m-f-m	0.0274546
																RC-01	13	IL10..percCD4	reinfection	_m-f-m	0.00777759
																RC-01	13	IL13..percCD4	reinfection	_m-f-m	0.00875887
																RC-01	13	IL17..percCD4	reinfection	_m-f-m	0.00179157
																RC-01	13	IL21.percCD4	reinfection	_m-f-m	0.00674714
																RC-01	13	IL22.percCD4	reinfection	_m-f-m	-0.000466051
																RC-01	13	IL4..percCD4	reinfection	_m-f-m	0.0159721
																RC-01	13	IL5.percCD4	reinfection	_m-f-m	0.00211009
																RC-01	13	IL9..percCD4	reinfection	_m-f-m	0.0115809
																RC-01	13	TNFa.percCD4	reinfection	_m-f-m	0.0780944
																RC-01	17	IFNg..percCD4	reinfection	_m-f-m	0.0705131
																RC-01	17	IL10..percCD4	reinfection	_m-f-m	0.00400048
																RC-01	17	IL13..percCD4	reinfection	_m-f-m	0.0280034
																RC-01	17	IL17..percCD4	reinfection	_m-f-m	-0.00016208
																RC-01	17	IL21.percCD4	reinfection	_m-f-m	0.0146684
																RC-01	17	IL22.percCD4	reinfection	_m-f-m	0.00133349
																RC-01	17	IL4..percCD4	reinfection	_m-f-m	0.0293369
																RC-01	17	IL5.percCD4	reinfection	_m-f-m	0.00634331
																RC-01	17	IL9..percCD4	reinfection	_m-f-m	0.0101817
																RC-01	17	TNFa.percCD4	reinfection	_m-f-m	0.209196
																RC-01	18	IFNg..percCD4	reinfection	_m-f-m	0.0405267
																RC-01	18	IL10..percCD4	reinfection	_m-f-m	0.00237076
																RC-01	18	IL13..percCD4	reinfection	_m-f-m	0.0291712
																RC-01	18	IL17..percCD4	reinfection	_m-f-m	-0.000335684
																RC-01	18	IL21.percCD4	reinfection	_m-f-m	0.0228526
																RC-01	18	IL22.percCD4	reinfection	_m-f-m	-0.00146512
																RC-01	18	IL4..percCD4	reinfection	_m-f-m	0.022232
																RC-01	18	IL5.percCD4	reinfection	_m-f-m	0
																RC-01	18	IL9..percCD4	reinfection	_m-f-m	0.0133189
																RC-01	18	TNFa.percCD4	reinfection	_m-f-m	0.200139
																RC-01	2	IFNg..percCD4	reinfection	_m-f-m	-0.00130044
																RC-01	2	IL10..percCD4	reinfection	_m-f-m	0.000616162
																RC-01	2	IL13..percCD4	reinfection	_m-f-m	-0.00063319
																RC-01	2	IL17..percCD4	reinfection	_m-f-m	-0.00252425
																RC-01	2	IL21.percCD4	reinfection	_m-f-m	-0.000641704
																RC-01	2	IL22.percCD4	reinfection	_m-f-m	0
																RC-01	2	IL4..percCD4	reinfection	_m-f-m	0.00122381
																RC-01	2	IL5.percCD4	reinfection	_m-f-m	-8.51402e-06
																RC-01	2	IL9..percCD4	reinfection	_m-f-m	0.00795902
																RC-01	2	TNFa.percCD4	reinfection	_m-f-m	0.00611054
																RC-01	20	IFNg..percCD4	reinfection	_m-f-m	0.0919671
																RC-01	20	IL10..percCD4	reinfection	_m-f-m	0.00388519
																RC-01	20	IL13..percCD4	reinfection	_m-f-m	0.0234617
																RC-01	20	IL17..percCD4	reinfection	_m-f-m	0.00185516
																RC-01	20	IL21.percCD4	reinfection	_m-f-m	0.0172454
																RC-01	20	IL22.percCD4	reinfection	_m-f-m	0.00107813
																RC-01	20	IL4..percCD4	reinfection	_m-f-m	0.0170948
																RC-01	20	IL5.percCD4	reinfection	_m-f-m	0.000777037
																RC-01	20	IL9..percCD4	reinfection	_m-f-m	0.0187751
																RC-01	20	TNFa.percCD4	reinfection	_m-f-m	0.202782
																RC-01	22	IFNg..percCD4	reinfection	_m-f-m	0.0419401
																RC-01	22	IL10..percCD4	reinfection	_m-f-m	0.00556656
																RC-01	22	IL13..percCD4	reinfection	_m-f-m	0.0195613
																RC-01	22	IL17..percCD4	reinfection	_m-f-m	-0.000450135
																RC-01	22	IL21.percCD4	reinfection	_m-f-m	0.0145132
																RC-01	22	IL22.percCD4	reinfection	_m-f-m	-0.000112534
																RC-01	22	IL4..percCD4	reinfection	_m-f-m	0.0126202
																RC-01	22	IL5.percCD4	reinfection	_m-f-m	0.00241151
																RC-01	22	IL9..percCD4	reinfection	_m-f-m	0.0168122
																RC-01	22	TNFa.percCD4	reinfection	_m-f-m	0.146238
																RC-01	26	IFNg..percCD4	reinfection	_m-f-m	0.0189212
																RC-01	26	IL10..percCD4	reinfection	_m-f-m	-5.49087e-05
																RC-01	26	IL13..percCD4	reinfection	_m-f-m	0.0151369
																RC-01	26	IL17..percCD4	reinfection	_m-f-m	0.00264812
																RC-01	26	IL21.percCD4	reinfection	_m-f-m	0.00754101
																RC-01	26	IL22.percCD4	reinfection	_m-f-m	0.00213496
																RC-01	26	IL4..percCD4	reinfection	_m-f-m	0.00973089
																RC-01	26	IL5.percCD4	reinfection	_m-f-m	0.000485696
																RC-01	26	IL9..percCD4	reinfection	_m-f-m	0.0127549
																RC-01	26	TNFa.percCD4	reinfection	_m-f-m	0.0729267
																RC-01	4	IFNg..percCD4	reinfection	_m-f-m	0.00334256
																RC-01	4	IL10..percCD4	reinfection	_m-f-m	0.000620255
																RC-01	4	IL13..percCD4	reinfection	_m-f-m	0.00280273
																RC-01	4	IL17..percCD4	reinfection	_m-f-m	0.00264188
																RC-01	4	IL21.percCD4	reinfection	_m-f-m	0.00124051
																RC-01	4	IL22.percCD4	reinfection	_m-f-m	-8.04272e-05
																RC-01	4	IL4..percCD4	reinfection	_m-f-m	0.000620255
																RC-01	4	IL5.percCD4	reinfection	_m-f-m	0.000700682
																RC-01	4	IL9..percCD4	reinfection	_m-f-m	-0.00158538
																RC-01	4	TNFa.percCD4	reinfection	_m-f-m	0.0122101
																RC-01	8	IFNg..percCD4	reinfection	_m-f-m	0.00843059
																RC-01	8	IL10..percCD4	reinfection	_m-f-m	0.000123908
																RC-01	8	IL13..percCD4	reinfection	_m-f-m	0.000743821
																RC-01	8	IL17..percCD4	reinfection	_m-f-m	-0.000372097
																RC-01	8	IL21.percCD4	reinfection	_m-f-m	-0.000868101
																RC-01	8	IL22.percCD4	reinfection	_m-f-m	0.000867729
																RC-01	8	IL4..percCD4	reinfection	_m-f-m	0.00173546
																RC-01	8	IL5.percCD4	reinfection	_m-f-m	0.000123908
																RC-01	8	IL9..percCD4	reinfection	_m-f-m	0.00309919
																RC-01	8	TNFa.percCD4	reinfection	_m-f-m	0.039302
																RC-01	9	IFNg..percCD4	reinfection	_m-f-m	0.008932
																RC-01	9	IL10..percCD4	reinfection	_m-f-m	0.00288913
																RC-01	9	IL13..percCD4	reinfection	_m-f-m	0.000642028
																RC-01	9	IL17..percCD4	reinfection	_m-f-m	0.000208246
																RC-01	9	IL21.percCD4	reinfection	_m-f-m	0.0014923
																RC-01	9	IL22.percCD4	reinfection	_m-f-m	-0.000754796
																RC-01	9	IL4..percCD4	reinfection	_m-f-m	0.00160507
																RC-01	9	IL5.percCD4	reinfection	_m-f-m	0.0022471
																RC-01	9	IL9..percCD4	reinfection	_m-f-m	0.00204975
																RC-01	9	TNFa.percCD4	reinfection	_m-f-m	0.0303554
																RC-17	0	IFNg..percCD4	single	_m-m-m	0.0176471
																RC-17	0	IL10..percCD4	single	_m-m-m	-0.00170724
																RC-17	0	IL13..percCD4	single	_m-m-m	-0.00170724
																RC-17	0	IL17..percCD4	single	_m-m-m	-0.00168533
																RC-17	0	IL21.percCD4	single	_m-m-m	-0.00381391
																RC-17	0	IL22.percCD4	single	_m-m-m	0.00385773
																RC-17	0	IL4..percCD4	single	_m-m-m	0.00385773
																RC-17	0	IL5.percCD4	single	_m-m-m	0.000864576
																RC-17	0	IL9..percCD4	single	_m-m-m	-0.001264
																RC-17	0	TNFa.percCD4	single	_m-m-m	0.0506813
																RC-17	11	IFNg..percCD4	single	_m-m-m	0.0122231
																RC-17	11	IL10..percCD4	single	_m-m-m	0
																RC-17	11	IL13..percCD4	single	_m-m-m	0
																RC-17	11	IL17..percCD4	single	_m-m-m	-0.00285592
																RC-17	11	IL21.percCD4	single	_m-m-m	0.0102485
																RC-17	11	IL22.percCD4	single	_m-m-m	0
																RC-17	11	IL4..percCD4	single	_m-m-m	0.00640533
																RC-17	11	IL5.percCD4	single	_m-m-m	0.00512426
																RC-17	11	IL9..percCD4	single	_m-m-m	-0.00157485
																RC-17	11	TNFa.percCD4	single	_m-m-m	0.0180408
																RC-17	13	IFNg..percCD4	single	_m-m-m	-0.00320604
																RC-17	13	IL10..percCD4	single	_m-m-m	-0.000159084
																RC-17	13	IL13..percCD4	single	_m-m-m	-0.00241063
																RC-17	13	IL17..percCD4	single	_m-m-m	0.00450308
																RC-17	13	IL21.percCD4	single	_m-m-m	0.00161521
																RC-17	13	IL22.percCD4	single	_m-m-m	-0.00241063
																RC-17	13	IL4..percCD4	single	_m-m-m	0.00675463
																RC-17	13	IL5.percCD4	single	_m-m-m	-0.00723188
																RC-17	13	IL9..percCD4	single	_m-m-m	-0.000159084
																RC-17	13	TNFa.percCD4	single	_m-m-m	0.00627738
																RC-17	17	IFNg..percCD4	single	_m-m-m	0.000241734
																RC-17	17	IL10..percCD4	single	_m-m-m	-0.00827846
																RC-17	17	IL13..percCD4	single	_m-m-m	-0.00275949
																RC-17	17	IL17..percCD4	single	_m-m-m	0.00140996
																RC-17	17	IL21.percCD4	single	_m-m-m	-0.00539811
																RC-17	17	IL22.percCD4	single	_m-m-m	-0.00416945
																RC-17	17	IL4..percCD4	single	_m-m-m	0
																RC-17	17	IL5.percCD4	single	_m-m-m	-0.00692893
																RC-17	17	IL9..percCD4	single	_m-m-m	-0.00692893
																RC-17	17	TNFa.percCD4	single	_m-m-m	0.00765414
																RC-17	18	IFNg..percCD4	single	_m-m-m	0.00203216
																RC-17	18	IL10..percCD4	single	_m-m-m	-0.00152834
																RC-17	18	IL13..percCD4	single	_m-m-m	0.00356049
																RC-17	18	IL17..percCD4	single	_m-m-m	-0.00152834
																RC-17	18	IL21.percCD4	single	_m-m-m	0.000377865
																RC-17	18	IL22.percCD4	single	_m-m-m	0.00178025
																RC-17	18	IL4..percCD4	single	_m-m-m	0.00178025
																RC-17	18	IL5.percCD4	single	_m-m-m	0
																RC-17	18	IL9..percCD4	single	_m-m-m	-0.00165429
																RC-17	18	TNFa.percCD4	single	_m-m-m	0.00697815
																RC-17	2	IFNg..percCD4	single	_m-m-m	-0.017404
																RC-17	2	IL10..percCD4	single	_m-m-m	0.000164334
																RC-17	2	IL13..percCD4	single	_m-m-m	0
																RC-17	2	IL17..percCD4	single	_m-m-m	0.00325903
																RC-17	2	IL21.percCD4	single	_m-m-m	-0.0169248
																RC-17	2	IL22.percCD4	single	_m-m-m	0
																RC-17	2	IL4..percCD4	single	_m-m-m	0.00195818
																RC-17	2	IL5.percCD4	single	_m-m-m	0.00325903
																RC-17	2	IL9..percCD4	single	_m-m-m	0.000328668
																RC-17	2	TNFa.percCD4	single	_m-m-m	0.00508052
																RC-17	20	IFNg..percCD4	single	_m-m-m	0.00504787
																RC-17	20	IL10..percCD4	single	_m-m-m	0.00523821
																RC-17	20	IL13..percCD4	single	_m-m-m	-0.00265717
																RC-17	20	IL17..percCD4	single	_m-m-m	0.0104764
																RC-17	20	IL21.percCD4	single	_m-m-m	0.00759084
																RC-17	20	IL22.percCD4	single	_m-m-m	0.00258104
																RC-17	20	IL4..percCD4	single	_m-m-m	-3.8068e-05
																RC-17	20	IL5.percCD4	single	_m-m-m	0.00781924
																RC-17	20	IL9..percCD4	single	_m-m-m	-3.8068e-05
																RC-17	20	TNFa.percCD4	single	_m-m-m	0.0570873
																RC-17	22	IFNg..percCD4	single	_m-m-m	0.0252191
																RC-17	22	IL10..percCD4	single	_m-m-m	0.000871232
																RC-17	22	IL13..percCD4	single	_m-m-m	0
																RC-17	22	IL17..percCD4	single	_m-m-m	0.00516419
																RC-17	22	IL21.percCD4	single	_m-m-m	0.00267689
																RC-17	22	IL22.percCD4	single	_m-m-m	-0.00281984
																RC-17	22	IL4..percCD4	single	_m-m-m	0.00114058
																RC-17	22	IL5.percCD4	single	_m-m-m	-0.000538688
																RC-17	22	IL9..percCD4	single	_m-m-m	0.000871232
																RC-17	22	TNFa.percCD4	single	_m-m-m	0.0367347
																RC-17	26	IFNg..percCD4	single	_m-m-m	0.019409
																RC-17	26	IL10..percCD4	single	_m-m-m	-0.000152593
																RC-17	26	IL13..percCD4	single	_m-m-m	0.0030447
																RC-17	26	IL17..percCD4	single	_m-m-m	-0.00334988
																RC-17	26	IL21.percCD4	single	_m-m-m	-0.00517741
																RC-17	26	IL22.percCD4	single	_m-m-m	-0.000228889
																RC-17	26	IL4..percCD4	single	_m-m-m	0.00281581
																RC-17	26	IL5.percCD4	single	_m-m-m	0.00608939
																RC-17	26	IL9..percCD4	single	_m-m-m	-0.00502482
																RC-17	26	TNFa.percCD4	single	_m-m-m	0.0518326
																RC-17	4	IFNg..percCD4	single	_m-m-m	-0.00812158
																RC-17	4	IL10..percCD4	single	_m-m-m	0
																RC-17	4	IL13..percCD4	single	_m-m-m	-0.00216314
																RC-17	4	IL17..percCD4	single	_m-m-m	0
																RC-17	4	IL21.percCD4	single	_m-m-m	0.00251714
																RC-17	4	IL22.percCD4	single	_m-m-m	0.00225164
																RC-17	4	IL4..percCD4	single	_m-m-m	8.84994e-05
																RC-17	4	IL5.percCD4	single	_m-m-m	-0.00423779
																RC-17	4	IL9..percCD4	single	_m-m-m	0.00225164
																RC-17	4	TNFa.percCD4	single	_m-m-m	0.016381
																RC-17	8	IFNg..percCD4	single	_m-m-m	-0.00627098
																RC-17	8	IL10..percCD4	single	_m-m-m	0.0020935
																RC-17	8	IL13..percCD4	single	_m-m-m	-0.0045659
																RC-17	8	IL17..percCD4	single	_m-m-m	0
																RC-17	8	IL21.percCD4	single	_m-m-m	0.00133568
																RC-17	8	IL22.percCD4	single	_m-m-m	0.0020935
																RC-17	8	IL4..percCD4	single	_m-m-m	0.0020935
																RC-17	8	IL5.percCD4	single	_m-m-m	0.0020935
																RC-17	8	IL9..percCD4	single	_m-m-m	-0.00266185
																RC-17	8	TNFa.percCD4	single	_m-m-m	-0.00931174
																RC-17	9	IFNg..percCD4	single	_m-m-m	0.00787738
																RC-17	9	IL10..percCD4	single	_m-m-m	0.00337041
																RC-17	9	IL13..percCD4	single	_m-m-m	0.00505561
																RC-17	9	IL17..percCD4	single	_m-m-m	0.00337041
																RC-17	9	IL21.percCD4	single	_m-m-m	-0.000548642
																RC-17	9	IL22.percCD4	single	_m-m-m	0.0016852
																RC-17	9	IL4..percCD4	single	_m-m-m	0
																RC-17	9	IL5.percCD4	single	_m-m-m	0.00180279
																RC-17	9	IL9..percCD4	single	_m-m-m	0.00337041
																RC-17	9	TNFa.percCD4	single	_m-m-m	0.00642734
																RC-03	0	IFNg..percCD4	reinfection	_m-m-m	-0.000129984
																RC-03	0	IL10..percCD4	reinfection	_m-m-m	-0.00332171
																RC-03	0	IL13..percCD4	reinfection	_m-m-m	-0.000985079
																RC-03	0	IL17..percCD4	reinfection	_m-m-m	0.000855096
																RC-03	0	IL21.percCD4	reinfection	_m-m-m	-0.00307739
																RC-03	0	IL22.percCD4	reinfection	_m-m-m	0
																RC-03	0	IL4..percCD4	reinfection	_m-m-m	0
																RC-03	0	IL5.percCD4	reinfection	_m-m-m	0.00528404
																RC-03	0	IL9..percCD4	reinfection	_m-m-m	0.00897222
																RC-03	0	TNFa.percCD4	reinfection	_m-m-m	0.0318264
																RC-03	11	IFNg..percCD4	reinfection	_m-m-m	0.0343905
																RC-03	11	IL10..percCD4	reinfection	_m-m-m	0.0123043
																RC-03	11	IL13..percCD4	reinfection	_m-m-m	0.000205411
																RC-03	11	IL17..percCD4	reinfection	_m-m-m	0.0067684
																RC-03	11	IL21.percCD4	reinfection	_m-m-m	0.0101927
																RC-03	11	IL22.percCD4	reinfection	_m-m-m	0
																RC-03	11	IL4..percCD4	reinfection	_m-m-m	0.0110944
																RC-03	11	IL5.percCD4	reinfection	_m-m-m	-0.00211167
																RC-03	11	IL9..percCD4	reinfection	_m-m-m	0.0184565
																RC-03	11	TNFa.percCD4	reinfection	_m-m-m	0.191516
																RC-03	13	IFNg..percCD4	reinfection	_m-m-m	0.0156931
																RC-03	13	IL10..percCD4	reinfection	_m-m-m	0.00585037
																RC-03	13	IL13..percCD4	reinfection	_m-m-m	0.00496487
																RC-03	13	IL17..percCD4	reinfection	_m-m-m	0.00461671
																RC-03	13	IL21.percCD4	reinfection	_m-m-m	0.00651828
																RC-03	13	IL22.percCD4	reinfection	_m-m-m	0.00168397
																RC-03	13	IL4..percCD4	reinfection	_m-m-m	0.0117007
																RC-03	13	IL5.percCD4	reinfection	_m-m-m	-0.000130559
																RC-03	13	IL9..percCD4	reinfection	_m-m-m	0.00394881
																RC-03	13	TNFa.percCD4	reinfection	_m-m-m	0.0907905
																RC-03	17	IFNg..percCD4	reinfection	_m-m-m	0.0182831
																RC-03	17	IL10..percCD4	reinfection	_m-m-m	0.00903801
																RC-03	17	IL13..percCD4	reinfection	_m-m-m	0.00101926
																RC-03	17	IL17..percCD4	reinfection	_m-m-m	0.000207082
																RC-03	17	IL21.percCD4	reinfection	_m-m-m	0.00951582
																RC-03	17	IL22.percCD4	reinfection	_m-m-m	-0.00230926
																RC-03	17	IL4..percCD4	reinfection	_m-m-m	0.0120958
																RC-03	17	IL5.percCD4	reinfection	_m-m-m	0.00482559
																RC-03	17	IL9..percCD4	reinfection	_m-m-m	0.012709
																RC-03	17	TNFa.percCD4	reinfection	_m-m-m	0.133396
																RC-03	18	IFNg..percCD4	reinfection	_m-m-m	0.00519036
																RC-03	18	IL10..percCD4	reinfection	_m-m-m	0.00655241
																RC-03	18	IL13..percCD4	reinfection	_m-m-m	0.00205653
																RC-03	18	IL17..percCD4	reinfection	_m-m-m	-0.00273307
																RC-03	18	IL21.percCD4	reinfection	_m-m-m	0.00762075
																RC-03	18	IL22.percCD4	reinfection	_m-m-m	-0.0016737
																RC-03	18	IL4..percCD4	reinfection	_m-m-m	0.00601824
																RC-03	18	IL5.percCD4	reinfection	_m-m-m	-0.000222525
																RC-03	18	IL9..percCD4	reinfection	_m-m-m	-0.00395275
																RC-03	18	TNFa.percCD4	reinfection	_m-m-m	0.0404007
																RC-03	2	IFNg..percCD4	reinfection	_m-m-m	0.0192655
																RC-03	2	IL10..percCD4	reinfection	_m-m-m	0.00716543
																RC-03	2	IL13..percCD4	reinfection	_m-m-m	0.00407965
																RC-03	2	IL17..percCD4	reinfection	_m-m-m	0.00725221
																RC-03	2	IL21.percCD4	reinfection	_m-m-m	0.0132502
																RC-03	2	IL22.percCD4	reinfection	_m-m-m	0.00102859
																RC-03	2	IL4..percCD4	reinfection	_m-m-m	0.00509089
																RC-03	2	IL5.percCD4	reinfection	_m-m-m	0.00920526
																RC-03	2	IL9..percCD4	reinfection	_m-m-m	0.00624098
																RC-03	2	TNFa.percCD4	reinfection	_m-m-m	0.0896309
																RC-03	20	IFNg..percCD4	reinfection	_m-m-m	0.0320478
																RC-03	20	IL10..percCD4	reinfection	_m-m-m	0.0105961
																RC-03	20	IL13..percCD4	reinfection	_m-m-m	8.65095e-05
																RC-03	20	IL17..percCD4	reinfection	_m-m-m	0.000519057
																RC-03	20	IL21.percCD4	reinfection	_m-m-m	0.00605974
																RC-03	20	IL22.percCD4	reinfection	_m-m-m	0.00235469
																RC-03	20	IL4..percCD4	reinfection	_m-m-m	0.0165693
																RC-03	20	IL5.percCD4	reinfection	_m-m-m	-0.000831305
																RC-03	20	IL9..percCD4	reinfection	_m-m-m	-0.00301297
																RC-03	20	TNFa.percCD4	reinfection	_m-m-m	0.128278
																RC-03	22	IFNg..percCD4	reinfection	_m-m-m	0.0278511
																RC-03	22	IL10..percCD4	reinfection	_m-m-m	0.0111404
																RC-03	22	IL13..percCD4	reinfection	_m-m-m	-0.000225788
																RC-03	22	IL17..percCD4	reinfection	_m-m-m	-0.000790257
																RC-03	22	IL21.percCD4	reinfection	_m-m-m	0.0111404
																RC-03	22	IL22.percCD4	reinfection	_m-m-m	-0.00124952
																RC-03	22	IL4..percCD4	reinfection	_m-m-m	0.0121642
																RC-03	22	IL5.percCD4	reinfection	_m-m-m	0.00079794
																RC-03	22	IL9..percCD4	reinfection	_m-m-m	0.0169364
																RC-03	22	TNFa.percCD4	reinfection	_m-m-m	0.0914044
																RC-03	26	IFNg..percCD4	reinfection	_m-m-m	0.0292481
																RC-03	26	IL10..percCD4	reinfection	_m-m-m	0.00672129
																RC-03	26	IL13..percCD4	reinfection	_m-m-m	-9.18605e-05
																RC-03	26	IL17..percCD4	reinfection	_m-m-m	0.00512646
																RC-03	26	IL21.percCD4	reinfection	_m-m-m	0.0204394
																RC-03	26	IL22.percCD4	reinfection	_m-m-m	-0.00122739
																RC-03	26	IL4..percCD4	reinfection	_m-m-m	0.010036
																RC-03	26	IL5.percCD4	reinfection	_m-m-m	0.00113552
																RC-03	26	IL9..percCD4	reinfection	_m-m-m	0.000676222
																RC-03	26	TNFa.percCD4	reinfection	_m-m-m	0.0782339
																RC-03	4	IFNg..percCD4	reinfection	_m-m-m	0.00231047
																RC-03	4	IL10..percCD4	reinfection	_m-m-m	-0.000392865
																RC-03	4	IL13..percCD4	reinfection	_m-m-m	0
																RC-03	4	IL17..percCD4	reinfection	_m-m-m	-0.000982162
																RC-03	4	IL21.percCD4	reinfection	_m-m-m	-0.00155589
																RC-03	4	IL22.percCD4	reinfection	_m-m-m	0
																RC-03	4	IL4..percCD4	reinfection	_m-m-m	-0.000392865
																RC-03	4	IL5.percCD4	reinfection	_m-m-m	-0.00466766
																RC-03	4	IL9..percCD4	reinfection	_m-m-m	0.00268776
																RC-03	4	TNFa.percCD4	reinfection	_m-m-m	0.0272921
																RC-03	8	IFNg..percCD4	reinfection	_m-m-m	0.0404319
																RC-03	8	IL10..percCD4	reinfection	_m-m-m	0.00223782
																RC-03	8	IL13..percCD4	reinfection	_m-m-m	0.00112052
																RC-03	8	IL17..percCD4	reinfection	_m-m-m	0.00335512
																RC-03	8	IL21.percCD4	reinfection	_m-m-m	0.012345
																RC-03	8	IL22.percCD4	reinfection	_m-m-m	0.00224747
																RC-03	8	IL4..percCD4	reinfection	_m-m-m	0.00561546
																RC-03	8	IL5.percCD4	reinfection	_m-m-m	0.00224747
																RC-03	8	IL9..percCD4	reinfection	_m-m-m	0.0112341
																RC-03	8	TNFa.percCD4	reinfection	_m-m-m	0.137025
																RC-03	9	IFNg..percCD4	reinfection	_m-m-m	0.0197268
																RC-03	9	IL10..percCD4	reinfection	_m-m-m	0.00721449
																RC-03	9	IL13..percCD4	reinfection	_m-m-m	0.000648087
																RC-03	9	IL17..percCD4	reinfection	_m-m-m	-0.00473523
																RC-03	9	IL21.percCD4	reinfection	_m-m-m	0.000281277
																RC-03	9	IL22.percCD4	reinfection	_m-m-m	0.00180362
																RC-03	9	IL4..percCD4	reinfection	_m-m-m	0.00605895
																RC-03	9	IL5.percCD4	reinfection	_m-m-m	0.00580523
																RC-03	9	IL9..percCD4	reinfection	_m-m-m	0.00876438
																RC-03	9	TNFa.percCD4	reinfection	_m-m-m	0.0934766
																RC-04	0	IFNg..percCD4	reinfection	_m-m-m	0.0136633
																RC-04	0	IL10..percCD4	reinfection	_m-m-m	-0.00452029
																RC-04	0	IL13..percCD4	reinfection	_m-m-m	0.00532649
																RC-04	0	IL17..percCD4	reinfection	_m-m-m	0.000785718
																RC-04	0	IL21.percCD4	reinfection	_m-m-m	-0.00246922
																RC-04	0	IL22.percCD4	reinfection	_m-m-m	-0.00109181
																RC-04	0	IL4..percCD4	reinfection	_m-m-m	0.0025102
																RC-04	0	IL5.percCD4	reinfection	_m-m-m	0.00344897
																RC-04	0	IL9..percCD4	reinfection	_m-m-m	0.00141839
																RC-04	0	TNFa.percCD4	reinfection	_m-m-m	0.0373264
																RC-04	11	IFNg..percCD4	reinfection	_m-m-m	-0.00325369
																RC-04	11	IL10..percCD4	reinfection	_m-m-m	0.000933578
																RC-04	11	IL13..percCD4	reinfection	_m-m-m	0.00269774
																RC-04	11	IL17..percCD4	reinfection	_m-m-m	0.000899248
																RC-04	11	IL21.percCD4	reinfection	_m-m-m	-0.00598577
																RC-04	11	IL22.percCD4	reinfection	_m-m-m	3.43302e-05
																RC-04	11	IL4..percCD4	reinfection	_m-m-m	0.00269774
																RC-04	11	IL5.percCD4	reinfection	_m-m-m	6.86604e-05
																RC-04	11	IL9..percCD4	reinfection	_m-m-m	-0.000796258
																RC-04	11	TNFa.percCD4	reinfection	_m-m-m	0.0111343
																RC-04	13	IFNg..percCD4	reinfection	_m-m-m	0.0112397
																RC-04	13	IL10..percCD4	reinfection	_m-m-m	-0.00186898
																RC-04	13	IL13..percCD4	reinfection	_m-m-m	0.000960892
																RC-04	13	IL17..percCD4	reinfection	_m-m-m	0.00126945
																RC-04	13	IL21.percCD4	reinfection	_m-m-m	-0.00464604
																RC-04	13	IL22.percCD4	reinfection	_m-m-m	0.00828666
																RC-04	13	IL4..percCD4	reinfection	_m-m-m	1.76027e-05
																RC-04	13	IL5.percCD4	reinfection	_m-m-m	-0.000581919
																RC-04	13	IL9..percCD4	reinfection	_m-m-m	0.00197459
																RC-04	13	TNFa.percCD4	reinfection	_m-m-m	0.0134877
																RC-04	17	IFNg..percCD4	reinfection	_m-m-m	0.0195569
																RC-04	17	IL10..percCD4	reinfection	_m-m-m	0.00433841
																RC-04	17	IL13..percCD4	reinfection	_m-m-m	0.00148392
																RC-04	17	IL17..percCD4	reinfection	_m-m-m	0.00431574
																RC-04	17	IL21.percCD4	reinfection	_m-m-m	0.000181365
																RC-04	17	IL22.percCD4	reinfection	_m-m-m	-0.00420239
																RC-04	17	IL4..percCD4	reinfection	_m-m-m	0.0071929
																RC-04	17	IL5.percCD4	reinfection	_m-m-m	0.0029225
																RC-04	17	IL9..percCD4	reinfection	_m-m-m	0.000877985
																RC-04	17	TNFa.percCD4	reinfection	_m-m-m	0.0658181
																RC-04	18	IFNg..percCD4	reinfection	_m-m-m	0.00581496
																RC-04	18	IL10..percCD4	reinfection	_m-m-m	0.00342543
																RC-04	18	IL13..percCD4	reinfection	_m-m-m	0.000581496
																RC-04	18	IL17..percCD4	reinfection	_m-m-m	-0.00164918
																RC-04	18	IL21.percCD4	reinfection	_m-m-m	0.00290748
																RC-04	18	IL22.percCD4	reinfection	_m-m-m	-0.00161741
																RC-04	18	IL4..percCD4	reinfection	_m-m-m	-0.00274863
																RC-04	18	IL5.percCD4	reinfection	_m-m-m	-0.00218302
																RC-04	18	IL9..percCD4	reinfection	_m-m-m	0.00678733
																RC-04	18	TNFa.percCD4	reinfection	_m-m-m	0.00650764
																RC-04	20	IFNg..percCD4	reinfection	_m-m-m	0.0233525
																RC-04	20	IL10..percCD4	reinfection	_m-m-m	0.00675197
																RC-04	20	IL13..percCD4	reinfection	_m-m-m	0.00916544
																RC-04	20	IL17..percCD4	reinfection	_m-m-m	0.00101838
																RC-04	20	IL21.percCD4	reinfection	_m-m-m	0.00513339
																RC-04	20	IL22.percCD4	reinfection	_m-m-m	-0.000753415
																RC-04	20	IL4..percCD4	reinfection	_m-m-m	0.0169358
																RC-04	20	IL5.percCD4	reinfection	_m-m-m	-0.0119141
																RC-04	20	IL9..percCD4	reinfection	_m-m-m	0.00320837
																RC-04	20	TNFa.percCD4	reinfection	_m-m-m	0.0632641
																RC-04	22	IFNg..percCD4	reinfection	_m-m-m	0.00830579
																RC-04	22	IL10..percCD4	reinfection	_m-m-m	0.00901854
																RC-04	22	IL13..percCD4	reinfection	_m-m-m	0.00480535
																RC-04	22	IL17..percCD4	reinfection	_m-m-m	-0.00098256
																RC-04	22	IL21.percCD4	reinfection	_m-m-m	-0.0039565
																RC-04	22	IL22.percCD4	reinfection	_m-m-m	9.43162e-05
																RC-04	22	IL4..percCD4	reinfection	_m-m-m	0.0154929
																RC-04	22	IL5.percCD4	reinfection	_m-m-m	-0.00040353
																RC-04	22	IL9..percCD4	reinfection	_m-m-m	0.00362102
																RC-04	22	TNFa.percCD4	reinfection	_m-m-m	0.0704661
																RC-04	26	IFNg..percCD4	reinfection	_m-m-m	0.0497671
																RC-04	26	IL10..percCD4	reinfection	_m-m-m	0.00291344
																RC-04	26	IL13..percCD4	reinfection	_m-m-m	0.0166999
																RC-04	26	IL17..percCD4	reinfection	_m-m-m	0.000686792
																RC-04	26	IL21.percCD4	reinfection	_m-m-m	0.0140467
																RC-04	26	IL22.percCD4	reinfection	_m-m-m	0.00402677
																RC-04	26	IL4..percCD4	reinfection	_m-m-m	0.0274066
																RC-04	26	IL5.percCD4	reinfection	_m-m-m	0.00333998
																RC-04	26	IL9..percCD4	reinfection	_m-m-m	0.00566061
																RC-04	26	TNFa.percCD4	reinfection	_m-m-m	0.143568
																RC-04	4	IFNg..percCD4	reinfection	_m-m-m	-0.00752427
																RC-04	4	IL10..percCD4	reinfection	_m-m-m	-0.00134348
																RC-04	4	IL13..percCD4	reinfection	_m-m-m	0.00219409
																RC-04	4	IL17..percCD4	reinfection	_m-m-m	0.00109704
																RC-04	4	IL21.percCD4	reinfection	_m-m-m	-0.0111056
																RC-04	4	IL22.percCD4	reinfection	_m-m-m	0.00548522
																RC-04	4	IL4..percCD4	reinfection	_m-m-m	0.00371644
																RC-04	4	IL5.percCD4	reinfection	_m-m-m	-0.00732157
																RC-04	4	IL9..percCD4	reinfection	_m-m-m	0.00438818
																RC-04	4	TNFa.percCD4	reinfection	_m-m-m	0.0540454
																RC-04	8	IFNg..percCD4	reinfection	_m-m-m	-0.0062361
																RC-04	8	IL10..percCD4	reinfection	_m-m-m	0.000431684
																RC-04	8	IL13..percCD4	reinfection	_m-m-m	0.000863368
																RC-04	8	IL17..percCD4	reinfection	_m-m-m	-0.00626468
																RC-04	8	IL21.percCD4	reinfection	_m-m-m	-0.00725289
																RC-04	8	IL22.percCD4	reinfection	_m-m-m	0.00271495
																RC-04	8	IL4..percCD4	reinfection	_m-m-m	-0.00141989
																RC-04	8	IL5.percCD4	reinfection	_m-m-m	-0.003828
																RC-04	8	IL9..percCD4	reinfection	_m-m-m	0.00613984
																RC-04	8	TNFa.percCD4	reinfection	_m-m-m	0.0287228
																RC-04	9	IFNg..percCD4	reinfection	_m-m-m	0.01922
																RC-04	9	IL10..percCD4	reinfection	_m-m-m	0.00284239
																RC-04	9	IL13..percCD4	reinfection	_m-m-m	0.000721903
																RC-04	9	IL17..percCD4	reinfection	_m-m-m	0.000947463
																RC-04	9	IL21.percCD4	reinfection	_m-m-m	-0.0103316
																RC-04	9	IL22.percCD4	reinfection	_m-m-m	0.00189493
																RC-04	9	IL4..percCD4	reinfection	_m-m-m	0.00284239
																RC-04	9	IL5.percCD4	reinfection	_m-m-m	-0.00162414
																RC-04	9	IL9..percCD4	reinfection	_m-m-m	-0.000451119
																RC-04	9	TNFa.percCD4	reinfection	_m-m-m	0.0344247
																RC-05	0	IFNg..percCD4	reinfection	_m-m-m	0.00522059
																RC-05	0	IL10..percCD4	reinfection	_m-m-m	0.000832515
																RC-05	0	IL13..percCD4	reinfection	_m-m-m	0.000787414
																RC-05	0	IL17..percCD4	reinfection	_m-m-m	-0.00366647
																RC-05	0	IL21.percCD4	reinfection	_m-m-m	-0.000426609
																RC-05	0	IL22.percCD4	reinfection	_m-m-m	-0.00148463
																RC-05	0	IL4..percCD4	reinfection	_m-m-m	-0.000742313
																RC-05	0	IL5.percCD4	reinfection	_m-m-m	0.000787414
																RC-05	0	IL9..percCD4	reinfection	_m-m-m	-0.00139443
																RC-05	0	TNFa.percCD4	reinfection	_m-m-m	0.0546059
																RC-05	11	IFNg..percCD4	reinfection	_m-m-m	0.057987
																RC-05	11	IL10..percCD4	reinfection	_m-m-m	0.00723215
																RC-05	11	IL13..percCD4	reinfection	_m-m-m	0.0118698
																RC-05	11	IL17..percCD4	reinfection	_m-m-m	-0.00107057
																RC-05	11	IL21.percCD4	reinfection	_m-m-m	-0.00061724
																RC-05	11	IL22.percCD4	reinfection	_m-m-m	0.00191339
																RC-05	11	IL4..percCD4	reinfection	_m-m-m	0.0129723
																RC-05	11	IL5.percCD4	reinfection	_m-m-m	0.00327554
																RC-05	11	IL9..percCD4	reinfection	_m-m-m	-0.000778988
																RC-05	11	TNFa.percCD4	reinfection	_m-m-m	0.101667
																RC-05	13	IFNg..percCD4	reinfection	_m-m-m	0.0231096
																RC-05	13	IL10..percCD4	reinfection	_m-m-m	0.00263129
																RC-05	13	IL13..percCD4	reinfection	_m-m-m	0.00931614
																RC-05	13	IL17..percCD4	reinfection	_m-m-m	0.00288611
																RC-05	13	IL21.percCD4	reinfection	_m-m-m	0.000487484
																RC-05	13	IL22.percCD4	reinfection	_m-m-m	0.00407434
																RC-05	13	IL4..percCD4	reinfection	_m-m-m	0.0158099
																RC-05	13	IL5.percCD4	reinfection	_m-m-m	-0.00129487
																RC-05	13	IL9..percCD4	reinfection	_m-m-m	0.00846721
																RC-05	13	TNFa.percCD4	reinfection	_m-m-m	0.0580587
																RC-05	17	IFNg..percCD4	reinfection	_m-m-m	0.0300297
																RC-05	17	IL10..percCD4	reinfection	_m-m-m	0.00389416
																RC-05	17	IL13..percCD4	reinfection	_m-m-m	0.0143781
																RC-05	17	IL17..percCD4	reinfection	_m-m-m	0.00771337
																RC-05	17	IL21.percCD4	reinfection	_m-m-m	0.00659045
																RC-05	17	IL22.percCD4	reinfection	_m-m-m	0.00307036
																RC-05	17	IL4..percCD4	reinfection	_m-m-m	0.0128804
																RC-05	17	IL5.percCD4	reinfection	_m-m-m	0.00232151
																RC-05	17	IL9..percCD4	reinfection	_m-m-m	0.00277124
																RC-05	17	TNFa.percCD4	reinfection	_m-m-m	0.060811
																RC-05	18	IFNg..percCD4	reinfection	_m-m-m	0.0269956
																RC-05	18	IL10..percCD4	reinfection	_m-m-m	0.00438538
																RC-05	18	IL13..percCD4	reinfection	_m-m-m	0.00880861
																RC-05	18	IL17..percCD4	reinfection	_m-m-m	0.00408157
																RC-05	18	IL21.percCD4	reinfection	_m-m-m	0.00795444
																RC-05	18	IL22.percCD4	reinfection	_m-m-m	0.00227811
																RC-05	18	IL4..percCD4	reinfection	_m-m-m	0.0120739
																RC-05	18	IL5.percCD4	reinfection	_m-m-m	0.00618884
																RC-05	18	IL9..percCD4	reinfection	_m-m-m	0.0079923
																RC-05	18	TNFa.percCD4	reinfection	_m-m-m	0.104261
																RC-05	2	IFNg..percCD4	reinfection	_m-m-m	0.00557165
																RC-05	2	IL10..percCD4	reinfection	_m-m-m	-0.00125993
																RC-05	2	IL13..percCD4	reinfection	_m-m-m	0.00153991
																RC-05	2	IL17..percCD4	reinfection	_m-m-m	0.00082595
																RC-05	2	IL21.percCD4	reinfection	_m-m-m	0.000293957
																RC-05	2	IL22.percCD4	reinfection	_m-m-m	0.00082595
																RC-05	2	IL4..percCD4	reinfection	_m-m-m	0.000881945
																RC-05	2	IL5.percCD4	reinfection	_m-m-m	0.000993936
																RC-05	2	IL9..percCD4	reinfection	_m-m-m	-0.00125993
																RC-05	2	TNFa.percCD4	reinfection	_m-m-m	0.0239806
																RC-05	20	IFNg..percCD4	reinfection	_m-m-m	0.0541584
																RC-05	20	IL10..percCD4	reinfection	_m-m-m	0.0106752
																RC-05	20	IL13..percCD4	reinfection	_m-m-m	0.0251035
																RC-05	20	IL17..percCD4	reinfection	_m-m-m	0.00265906
																RC-05	20	IL21.percCD4	reinfection	_m-m-m	0.0200615
																RC-05	20	IL22.percCD4	reinfection	_m-m-m	-0.00195448
																RC-05	20	IL4..percCD4	reinfection	_m-m-m	0.0287788
																RC-05	20	IL5.percCD4	reinfection	_m-m-m	0.0116135
																RC-05	20	IL9..percCD4	reinfection	_m-m-m	0.00883757
																RC-05	20	TNFa.percCD4	reinfection	_m-m-m	0.130216
																RC-05	22	IFNg..percCD4	reinfection	_m-m-m	0.0894353
																RC-05	22	IL10..percCD4	reinfection	_m-m-m	0.0124595
																RC-05	22	IL13..percCD4	reinfection	_m-m-m	0.0197599
																RC-05	22	IL17..percCD4	reinfection	_m-m-m	0.00309546
																RC-05	22	IL21.percCD4	reinfection	_m-m-m	0.00665672
																RC-05	22	IL22.percCD4	reinfection	_m-m-m	-0.000798925
																RC-05	22	IL4..percCD4	reinfection	_m-m-m	0.0124595
																RC-05	22	IL5.percCD4	reinfection	_m-m-m	0.0197599
																RC-05	22	IL9..percCD4	reinfection	_m-m-m	0.00864273
																RC-05	22	TNFa.percCD4	reinfection	_m-m-m	0.125093
																RC-05	26	IFNg..percCD4	reinfection	_m-m-m	0.0546929
																RC-05	26	IL10..percCD4	reinfection	_m-m-m	0.0137596
																RC-05	26	IL13..percCD4	reinfection	_m-m-m	0.0184549
																RC-05	26	IL17..percCD4	reinfection	_m-m-m	0.00383689
																RC-05	26	IL21.percCD4	reinfection	_m-m-m	-0.00250655
																RC-05	26	IL22.percCD4	reinfection	_m-m-m	0.00271243
																RC-05	26	IL4..percCD4	reinfection	_m-m-m	0.0151802
																RC-05	26	IL5.percCD4	reinfection	_m-m-m	0.0272038
																RC-05	26	IL9..percCD4	reinfection	_m-m-m	0.00143989
																RC-05	26	TNFa.percCD4	reinfection	_m-m-m	0.100459
																RC-05	4	IFNg..percCD4	reinfection	_m-m-m	0.0866005
																RC-05	4	IL10..percCD4	reinfection	_m-m-m	-0.00226428
																RC-05	4	IL13..percCD4	reinfection	_m-m-m	0.00407697
																RC-05	4	IL17..percCD4	reinfection	_m-m-m	0.00203849
																RC-05	4	IL21.percCD4	reinfection	_m-m-m	-0.000149132
																RC-05	4	IL22.percCD4	reinfection	_m-m-m	0.00302045
																RC-05	4	IL4..percCD4	reinfection	_m-m-m	-0.000905294
																RC-05	4	IL5.percCD4	reinfection	_m-m-m	-7.45658e-05
																RC-05	4	IL9..percCD4	reinfection	_m-m-m	0.00279465
																RC-05	4	TNFa.percCD4	reinfection	_m-m-m	0.0254501
																RC-05	8	IFNg..percCD4	reinfection	_m-m-m	0.00519126
																RC-05	8	IL10..percCD4	reinfection	_m-m-m	0.00141243
																RC-05	8	IL13..percCD4	reinfection	_m-m-m	0.000387455
																RC-05	8	IL17..percCD4	reinfection	_m-m-m	-0.00110833
																RC-05	8	IL21.percCD4	reinfection	_m-m-m	0.00206231
																RC-05	8	IL22.percCD4	reinfection	_m-m-m	-0.000166709
																RC-05	8	IL4..percCD4	reinfection	_m-m-m	0.00508319
																RC-05	8	IL5.percCD4	reinfection	_m-m-m	-0.000166709
																RC-05	8	IL9..percCD4	reinfection	_m-m-m	0.00247908
																RC-05	8	TNFa.percCD4	reinfection	_m-m-m	0.0368065
																RC-05	9	IFNg..percCD4	reinfection	_m-m-m	0.0144628
																RC-05	9	IL10..percCD4	reinfection	_m-m-m	0.00690563
																RC-05	9	IL13..percCD4	reinfection	_m-m-m	0.000260609
																RC-05	9	IL17..percCD4	reinfection	_m-m-m	0
																RC-05	9	IL21.percCD4	reinfection	_m-m-m	0.00208476
																RC-05	9	IL22.percCD4	reinfection	_m-m-m	0.000651479
																RC-05	9	IL4..percCD4	reinfection	_m-m-m	0.0117265
																RC-05	9	IL5.percCD4	reinfection	_m-m-m	-0.0041694
																RC-05	9	IL9..percCD4	reinfection	_m-m-m	0.000521189
																RC-05	9	TNFa.percCD4	reinfection	_m-m-m	0.0345282
																RC-06	0	IFNg..percCD4	reinfection	_m-m-m	-0.00141819
																RC-06	0	IL10..percCD4	reinfection	_m-m-m	0.00238005
																RC-06	0	IL13..percCD4	reinfection	_m-m-m	0
																RC-06	0	IL17..percCD4	reinfection	_m-m-m	0.00119002
																RC-06	0	IL21.percCD4	reinfection	_m-m-m	-0.00260821
																RC-06	0	IL22.percCD4	reinfection	_m-m-m	0.00714014
																RC-06	0	IL4..percCD4	reinfection	_m-m-m	0.00238005
																RC-06	0	IL5.percCD4	reinfection	_m-m-m	0.000961854
																RC-06	0	IL9..percCD4	reinfection	_m-m-m	0.00691197
																RC-06	0	TNFa.percCD4	reinfection	_m-m-m	0.0181277
																RC-06	13	IFNg..percCD4	reinfection	_m-m-m	0.0316149
																RC-06	13	IL10..percCD4	reinfection	_m-m-m	0.00388441
																RC-06	13	IL13..percCD4	reinfection	_m-m-m	0
																RC-06	13	IL17..percCD4	reinfection	_m-m-m	-0.000262726
																RC-06	13	IL21.percCD4	reinfection	_m-m-m	0.00154812
																RC-06	13	IL22.percCD4	reinfection	_m-m-m	0.0246201
																RC-06	13	IL4..percCD4	reinfection	_m-m-m	-0.000788179
																RC-06	13	IL5.percCD4	reinfection	_m-m-m	0.00205945
																RC-06	13	IL9..percCD4	reinfection	_m-m-m	0.0108368
																RC-06	13	TNFa.percCD4	reinfection	_m-m-m	0.0905846
																RC-06	17	IFNg..percCD4	reinfection	_m-m-m	0.0244507
																RC-06	17	IL10..percCD4	reinfection	_m-m-m	0.0042467
																RC-06	17	IL13..percCD4	reinfection	_m-m-m	0.00319884
																RC-06	17	IL17..percCD4	reinfection	_m-m-m	0.0042467
																RC-06	17	IL21.percCD4	reinfection	_m-m-m	0.00746396
																RC-06	17	IL22.percCD4	reinfection	_m-m-m	0.0286974
																RC-06	17	IL4..percCD4	reinfection	_m-m-m	0.00318042
																RC-06	17	IL5.percCD4	reinfection	_m-m-m	0.00213256
																RC-06	17	IL9..percCD4	reinfection	_m-m-m	0.00838284
																RC-06	17	TNFa.percCD4	reinfection	_m-m-m	0.0599489
																RC-06	18	IFNg..percCD4	reinfection	_m-m-m	0.00418566
																RC-06	18	IL10..percCD4	reinfection	_m-m-m	0.0141201
																RC-06	18	IL13..percCD4	reinfection	_m-m-m	0
																RC-06	18	IL17..percCD4	reinfection	_m-m-m	-0.0010094
																RC-06	18	IL21.percCD4	reinfection	_m-m-m	-0.00195728
																RC-06	18	IL22.percCD4	reinfection	_m-m-m	0.022553
																RC-06	18	IL4..percCD4	reinfection	_m-m-m	0.00253601
																RC-06	18	IL5.percCD4	reinfection	_m-m-m	-0.00238795
																RC-06	18	IL9..percCD4	reinfection	_m-m-m	0.00815024
																RC-06	18	TNFa.percCD4	reinfection	_m-m-m	0.0121763
																RC-06	2	IFNg..percCD4	reinfection	_m-m-m	-0.00237283
																RC-06	2	IL10..percCD4	reinfection	_m-m-m	0.00258522
																RC-06	2	IL13..percCD4	reinfection	_m-m-m	0.0013457
																RC-06	2	IL17..percCD4	reinfection	_m-m-m	0.00129261
																RC-06	2	IL21.percCD4	reinfection	_m-m-m	0.00258522
																RC-06	2	IL22.percCD4	reinfection	_m-m-m	-0.000867832
																RC-06	2	IL4..percCD4	reinfection	_m-m-m	0.00258522
																RC-06	2	IL5.percCD4	reinfection	_m-m-m	5.30969e-05
																RC-06	2	IL9..percCD4	reinfection	_m-m-m	0.0208941
																RC-06	2	TNFa.percCD4	reinfection	_m-m-m	-0.0144145
																RC-06	20	IFNg..percCD4	reinfection	_m-m-m	0.029916
																RC-06	20	IL10..percCD4	reinfection	_m-m-m	0.0220595
																RC-06	20	IL13..percCD4	reinfection	_m-m-m	0.00396662
																RC-06	20	IL17..percCD4	reinfection	_m-m-m	0.000639796
																RC-06	20	IL21.percCD4	reinfection	_m-m-m	0.00214968
																RC-06	20	IL22.percCD4	reinfection	_m-m-m	0.0129492
																RC-06	20	IL4..percCD4	reinfection	_m-m-m	0.00381309
																RC-06	20	IL5.percCD4	reinfection	_m-m-m	0.00452965
																RC-06	20	IL9..percCD4	reinfection	_m-m-m	-0.00353143
																RC-06	20	TNFa.percCD4	reinfection	_m-m-m	0.10692
																RC-06	22	IFNg..percCD4	reinfection	_m-m-m	0.0152859
																RC-06	22	IL10..percCD4	reinfection	_m-m-m	0.0154509
																RC-06	22	IL13..percCD4	reinfection	_m-m-m	0.00260264
																RC-06	22	IL17..percCD4	reinfection	_m-m-m	0.00487531
																RC-06	22	IL21.percCD4	reinfection	_m-m-m	0.00520529
																RC-06	22	IL22.percCD4	reinfection	_m-m-m	0.0225989
																RC-06	22	IL4..percCD4	reinfection	_m-m-m	0.00731297
																RC-06	22	IL5.percCD4	reinfection	_m-m-m	0.00537028
																RC-06	22	IL9..percCD4	reinfection	_m-m-m	-0.00384823
																RC-06	22	TNFa.percCD4	reinfection	_m-m-m	0.0702075
																RC-06	26	IFNg..percCD4	reinfection	_m-m-m	0.0221118
																RC-06	26	IL10..percCD4	reinfection	_m-m-m	0.00572153
																RC-06	26	IL13..percCD4	reinfection	_m-m-m	0.0074438
																RC-06	26	IL17..percCD4	reinfection	_m-m-m	0.00190718
																RC-06	26	IL21.percCD4	reinfection	_m-m-m	0.000184912
																RC-06	26	IL22.percCD4	reinfection	_m-m-m	0.0235797
																RC-06	26	IL4..percCD4	reinfection	_m-m-m	0.00616078
																RC-06	26	IL5.percCD4	reinfection	_m-m-m	0.00146793
																RC-06	26	IL9..percCD4	reinfection	_m-m-m	0.0131306
																RC-06	26	TNFa.percCD4	reinfection	_m-m-m	0.0798358
																RC-06	4	IFNg..percCD4	reinfection	_m-m-m	0.00631444
																RC-06	4	IL10..percCD4	reinfection	_m-m-m	0.00990213
																RC-06	4	IL13..percCD4	reinfection	_m-m-m	0.0022483
																RC-06	4	IL17..percCD4	reinfection	_m-m-m	0
																RC-06	4	IL21.percCD4	reinfection	_m-m-m	0.000908915
																RC-06	4	IL22.percCD4	reinfection	_m-m-m	0.0188953
																RC-06	4	IL4..percCD4	reinfection	_m-m-m	0
																RC-06	4	IL5.percCD4	reinfection	_m-m-m	0.000908915
																RC-06	4	IL9..percCD4	reinfection	_m-m-m	-0.0023676
																RC-06	4	TNFa.percCD4	reinfection	_m-m-m	-0.00506972
																RC-06	8	IFNg..percCD4	reinfection	_m-m-m	0.00474059
																RC-06	8	IL10..percCD4	reinfection	_m-m-m	0.00803632
																RC-06	8	IL13..percCD4	reinfection	_m-m-m	0.0043943
																RC-06	8	IL17..percCD4	reinfection	_m-m-m	-0.000752283
																RC-06	8	IL21.percCD4	reinfection	_m-m-m	-0.00167771
																RC-06	8	IL22.percCD4	reinfection	_m-m-m	0.0219118
																RC-06	8	IL4..percCD4	reinfection	_m-m-m	0.000865731
																RC-06	8	IL5.percCD4	reinfection	_m-m-m	0.000865731
																RC-06	8	IL9..percCD4	reinfection	_m-m-m	0.0235895
																RC-06	8	TNFa.percCD4	reinfection	_m-m-m	0.0437461
																RC-06	9	IFNg..percCD4	reinfection	_m-m-m	0.00916672
																RC-06	9	IL10..percCD4	reinfection	_m-m-m	0.0147371
																RC-06	9	IL13..percCD4	reinfection	_m-m-m	0
																RC-06	9	IL17..percCD4	reinfection	_m-m-m	-0.00104374
																RC-06	9	IL21.percCD4	reinfection	_m-m-m	0.00429405
																RC-06	9	IL22.percCD4	reinfection	_m-m-m	0.0227466
																RC-06	9	IL4..percCD4	reinfection	_m-m-m	0.00150887
																RC-06	9	IL5.percCD4	reinfection	_m-m-m	0.00452662
																RC-06	9	IL9..percCD4	reinfection	_m-m-m	0.0217028
																RC-06	9	TNFa.percCD4	reinfection	_m-m-m	0.0291561
																RC-07	0	IFNg..percCD4	reinfection	_m-f-m	0.00689857
																RC-07	0	IL10..percCD4	reinfection	_m-f-m	0.00223271
																RC-07	0	IL13..percCD4	reinfection	_m-f-m	0.000150329
																RC-07	0	IL17..percCD4	reinfection	_m-f-m	-0.00198216
																RC-07	0	IL21.percCD4	reinfection	_m-f-m	-0.00391422
																RC-07	0	IL22.percCD4	reinfection	_m-f-m	0.0171602
																RC-07	0	IL4..percCD4	reinfection	_m-f-m	0.00121657
																RC-07	0	IL5.percCD4	reinfection	_m-f-m	-0.003814
																RC-07	0	IL9..percCD4	reinfection	_m-f-m	0.000400877
																RC-07	0	TNFa.percCD4	reinfection	_m-f-m	0.0190282
																RC-07	11	IFNg..percCD4	reinfection	_m-f-m	0.124572
																RC-07	11	IL10..percCD4	reinfection	_m-f-m	0.0329758
																RC-07	11	IL13..percCD4	reinfection	_m-f-m	0.144153
																RC-07	11	IL17..percCD4	reinfection	_m-f-m	0.00610948
																RC-07	11	IL21.percCD4	reinfection	_m-f-m	0.0145398
																RC-07	11	IL22.percCD4	reinfection	_m-f-m	0.0464013
																RC-07	11	IL4..percCD4	reinfection	_m-f-m	0.111193
																RC-07	11	IL5.percCD4	reinfection	_m-f-m	-0.00250529
																RC-07	11	IL9..percCD4	reinfection	_m-f-m	0.0280267
																RC-07	11	TNFa.percCD4	reinfection	_m-f-m	0.520405
																RC-07	13	IFNg..percCD4	reinfection	_m-f-m	0.0867358
																RC-07	13	IL10..percCD4	reinfection	_m-f-m	0.0237487
																RC-07	13	IL13..percCD4	reinfection	_m-f-m	0.0875329
																RC-07	13	IL17..percCD4	reinfection	_m-f-m	8.69053e-05
																RC-07	13	IL21.percCD4	reinfection	_m-f-m	0.011693
																RC-07	13	IL22.percCD4	reinfection	_m-f-m	0.0362388
																RC-07	13	IL4..percCD4	reinfection	_m-f-m	0.0583213
																RC-07	13	IL5.percCD4	reinfection	_m-f-m	-0.00449201
																RC-07	13	IL9..percCD4	reinfection	_m-f-m	0.00112977
																RC-07	13	TNFa.percCD4	reinfection	_m-f-m	0.280711
																RC-07	17	IFNg..percCD4	reinfection	_m-f-m	0.063778
																RC-07	17	IL10..percCD4	reinfection	_m-f-m	0.0151406
																RC-07	17	IL13..percCD4	reinfection	_m-f-m	0.124475
																RC-07	17	IL17..percCD4	reinfection	_m-f-m	0.00227773
																RC-07	17	IL21.percCD4	reinfection	_m-f-m	0.0230457
																RC-07	17	IL22.percCD4	reinfection	_m-f-m	0.0309507
																RC-07	17	IL4..percCD4	reinfection	_m-f-m	0.0755689
																RC-07	17	IL5.percCD4	reinfection	_m-f-m	0.0026795
																RC-07	17	IL9..percCD4	reinfection	_m-f-m	0.022375
																RC-07	17	TNFa.percCD4	reinfection	_m-f-m	0.352522
																RC-07	18	IFNg..percCD4	reinfection	_m-f-m	0.0240532
																RC-07	18	IL10..percCD4	reinfection	_m-f-m	0.0110386
																RC-07	18	IL13..percCD4	reinfection	_m-f-m	0.0930613
																RC-07	18	IL17..percCD4	reinfection	_m-f-m	0.00200096
																RC-07	18	IL21.percCD4	reinfection	_m-f-m	0.0170332
																RC-07	18	IL22.percCD4	reinfection	_m-f-m	0.0300728
																RC-07	18	IL4..percCD4	reinfection	_m-f-m	0.0680743
																RC-07	18	IL5.percCD4	reinfection	_m-f-m	0.00106718
																RC-07	18	IL9..percCD4	reinfection	_m-f-m	0.0180503
																RC-07	18	TNFa.percCD4	reinfection	_m-f-m	0.210126
																RC-07	2	IFNg..percCD4	reinfection	_m-f-m	0.00162292
																RC-07	2	IL10..percCD4	reinfection	_m-f-m	-0.00140042
																RC-07	2	IL13..percCD4	reinfection	_m-f-m	0.000202865
																RC-07	2	IL17..percCD4	reinfection	_m-f-m	-0.00361229
																RC-07	2	IL21.percCD4	reinfection	_m-f-m	-0.00259797
																RC-07	2	IL22.percCD4	reinfection	_m-f-m	0.0188009
																RC-07	2	IL4..percCD4	reinfection	_m-f-m	0.00171453
																RC-07	2	IL5.percCD4	reinfection	_m-f-m	-0.00480985
																RC-07	2	IL9..percCD4	reinfection	_m-f-m	-0.0102283
																RC-07	2	TNFa.percCD4	reinfection	_m-f-m	0.0109678
																RC-07	20	IFNg..percCD4	reinfection	_m-f-m	0.0362262
																RC-07	20	IL10..percCD4	reinfection	_m-f-m	0.0111488
																RC-07	20	IL13..percCD4	reinfection	_m-f-m	0.100591
																RC-07	20	IL17..percCD4	reinfection	_m-f-m	-0.00221744
																RC-07	20	IL21.percCD4	reinfection	_m-f-m	0.0176444
																RC-07	20	IL22.percCD4	reinfection	_m-f-m	0.0324474
																RC-07	20	IL4..percCD4	reinfection	_m-f-m	0.0497798
																RC-07	20	IL5.percCD4	reinfection	_m-f-m	0.000499454
																RC-07	20	IL9..percCD4	reinfection	_m-f-m	0.0231719
																RC-07	20	TNFa.percCD4	reinfection	_m-f-m	0.317668
																RC-07	22	IFNg..percCD4	reinfection	_m-f-m	0.0211114
																RC-07	22	IL10..percCD4	reinfection	_m-f-m	0.00789436
																RC-07	22	IL13..percCD4	reinfection	_m-f-m	0.0764903
																RC-07	22	IL17..percCD4	reinfection	_m-f-m	0.000508414
																RC-07	22	IL21.percCD4	reinfection	_m-f-m	0.00873185
																RC-07	22	IL22.percCD4	reinfection	_m-f-m	0.0121706
																RC-07	22	IL4..percCD4	reinfection	_m-f-m	0.0544822
																RC-07	22	IL5.percCD4	reinfection	_m-f-m	0.00185432
																RC-07	22	IL9..percCD4	reinfection	_m-f-m	0.00439639
																RC-07	22	TNFa.percCD4	reinfection	_m-f-m	0.207822
																RC-07	26	IFNg..percCD4	reinfection	_m-f-m	0.0868856
																RC-07	26	IL10..percCD4	reinfection	_m-f-m	0.0178703
																RC-07	26	IL13..percCD4	reinfection	_m-f-m	0.470997
																RC-07	26	IL17..percCD4	reinfection	_m-f-m	0.00255517
																RC-07	26	IL21.percCD4	reinfection	_m-f-m	-0.000337773
																RC-07	26	IL22.percCD4	reinfection	_m-f-m	0.0326151
																RC-07	26	IL4..percCD4	reinfection	_m-f-m	0.113113
																RC-07	26	IL5.percCD4	reinfection	_m-f-m	0.000554348
																RC-07	26	IL9..percCD4	reinfection	_m-f-m	0.103832
																RC-07	26	TNFa.percCD4	reinfection	_m-f-m	0.611815
																RC-07	4	IFNg..percCD4	reinfection	_m-f-m	0.0467259
																RC-07	4	IL10..percCD4	reinfection	_m-f-m	0.00883968
																RC-07	4	IL13..percCD4	reinfection	_m-f-m	0.00391926
																RC-07	4	IL17..percCD4	reinfection	_m-f-m	0.000500575
																RC-07	4	IL21.percCD4	reinfection	_m-f-m	0.0051707
																RC-07	4	IL22.percCD4	reinfection	_m-f-m	0.049644
																RC-07	4	IL4..percCD4	reinfection	_m-f-m	0.00467013
																RC-07	4	IL5.percCD4	reinfection	_m-f-m	-0.00503038
																RC-07	4	IL9..percCD4	reinfection	_m-f-m	-0.00216725
																RC-07	4	TNFa.percCD4	reinfection	_m-f-m	0.0592345
																RC-07	8	IFNg..percCD4	reinfection	_m-f-m	0.0548419
																RC-07	8	IL10..percCD4	reinfection	_m-f-m	0.016098
																RC-07	8	IL13..percCD4	reinfection	_m-f-m	0.0770553
																RC-07	8	IL17..percCD4	reinfection	_m-f-m	0.00203111
																RC-07	8	IL21.percCD4	reinfection	_m-f-m	0.00829739
																RC-07	8	IL22.percCD4	reinfection	_m-f-m	0.0523784
																RC-07	8	IL4..percCD4	reinfection	_m-f-m	0.0539128
																RC-07	8	IL5.percCD4	reinfection	_m-f-m	-0.00162084
																RC-07	8	IL9..percCD4	reinfection	_m-f-m	0.00244138
																RC-07	8	TNFa.percCD4	reinfection	_m-f-m	0.194453
																RC-07	9	IFNg..percCD4	reinfection	_m-f-m	0.0779291
																RC-07	9	IL10..percCD4	reinfection	_m-f-m	0.0128516
																RC-07	9	IL13..percCD4	reinfection	_m-f-m	0.0598022
																RC-07	9	IL17..percCD4	reinfection	_m-f-m	-0.00126834
																RC-07	9	IL21.percCD4	reinfection	_m-f-m	0.0133904
																RC-07	9	IL22.percCD4	reinfection	_m-f-m	0.028195
																RC-07	9	IL4..percCD4	reinfection	_m-f-m	0.0442679
																RC-07	9	IL5.percCD4	reinfection	_m-f-m	-4.49333e-05
																RC-07	9	IL9..percCD4	reinfection	_m-f-m	0.0043549
																RC-07	9	TNFa.percCD4	reinfection	_m-f-m	0.25426
																RC-18	0	IFNg..percCD4	single	_m-m-m	0.00859189
																RC-18	0	IL10..percCD4	single	_m-m-m	0.00567295
																RC-18	0	IL13..percCD4	single	_m-m-m	0.00378197
																RC-18	0	IL17..percCD4	single	_m-m-m	4.1229e-05
																RC-18	0	IL21.percCD4	single	_m-m-m	0.00291894
																RC-18	0	IL22.percCD4	single	_m-m-m	0.0141824
																RC-18	0	IL4..percCD4	single	_m-m-m	0.00378197
																RC-18	0	IL5.percCD4	single	_m-m-m	0.00665968
																RC-18	0	IL9..percCD4	single	_m-m-m	0.00957861
																RC-18	0	TNFa.percCD4	single	_m-m-m	0.0490447
																RC-18	11	IFNg..percCD4	single	_m-m-m	0.0303736
																RC-18	11	IL10..percCD4	single	_m-m-m	0.00683955
																RC-18	11	IL13..percCD4	single	_m-m-m	0.0305628
																RC-18	11	IL17..percCD4	single	_m-m-m	0.00282616
																RC-18	11	IL21.percCD4	single	_m-m-m	0.0404177
																RC-18	11	IL22.percCD4	single	_m-m-m	0.00838389
																RC-18	11	IL4..percCD4	single	_m-m-m	0.00597278
																RC-18	11	IL5.percCD4	single	_m-m-m	-9.46006e-05
																RC-18	11	IL9..percCD4	single	_m-m-m	0.0311091
																RC-18	11	TNFa.percCD4	single	_m-m-m	0.107278
																RC-18	13	IFNg..percCD4	single	_m-m-m	0.0117127
																RC-18	13	IL10..percCD4	single	_m-m-m	0.00851861
																RC-18	13	IL13..percCD4	single	_m-m-m	7.92517e-07
																RC-18	13	IL17..percCD4	single	_m-m-m	0.00106522
																RC-18	13	IL21.percCD4	single	_m-m-m	0.00213203
																RC-18	13	IL22.percCD4	single	_m-m-m	0.0149131
																RC-18	13	IL4..percCD4	single	_m-m-m	-0.00318933
																RC-18	13	IL5.percCD4	single	_m-m-m	0.00319804
																RC-18	13	IL9..percCD4	single	_m-m-m	0.010653
																RC-18	13	TNFa.percCD4	single	_m-m-m	0.0234967
																RC-18	17	IFNg..percCD4	single	_m-m-m	0.020098
																RC-18	17	IL10..percCD4	single	_m-m-m	0.00810942
																RC-18	17	IL13..percCD4	single	_m-m-m	0.00174359
																RC-18	17	IL17..percCD4	single	_m-m-m	0.00309516
																RC-18	17	IL21.percCD4	single	_m-m-m	0.00540628
																RC-18	17	IL22.percCD4	single	_m-m-m	0.00765015
																RC-18	17	IL4..percCD4	single	_m-m-m	-0.000425649
																RC-18	17	IL5.percCD4	single	_m-m-m	0.0106707
																RC-18	17	IL9..percCD4	single	_m-m-m	0.00398745
																RC-18	17	TNFa.percCD4	single	_m-m-m	0.0537749
																RC-18	18	IFNg..percCD4	single	_m-m-m	0.0164487
																RC-18	18	IL10..percCD4	single	_m-m-m	0.0110987
																RC-18	18	IL13..percCD4	single	_m-m-m	0.00343342
																RC-18	18	IL17..percCD4	single	_m-m-m	0.00393256
																RC-18	18	IL21.percCD4	single	_m-m-m	0.000738617
																RC-18	18	IL22.percCD4	single	_m-m-m	0.010081
																RC-18	18	IL4..percCD4	single	_m-m-m	-0.00287441
																RC-18	18	IL5.percCD4	single	_m-m-m	0.00730611
																RC-18	18	IL9..percCD4	single	_m-m-m	0.0113584
																RC-18	18	TNFa.percCD4	single	_m-m-m	0.058609
																RC-18	20	IFNg..percCD4	single	_m-m-m	0.0329573
																RC-18	20	IL10..percCD4	single	_m-m-m	0.00449418
																RC-18	20	IL13..percCD4	single	_m-m-m	0.00149806
																RC-18	20	IL17..percCD4	single	_m-m-m	-0.0017251
																RC-18	20	IL21.percCD4	single	_m-m-m	0.00138454
																RC-18	20	IL22.percCD4	single	_m-m-m	0.0220168
																RC-18	20	IL4..percCD4	single	_m-m-m	-0.00506177
																RC-18	20	IL5.percCD4	single	_m-m-m	-0.000340553
																RC-18	20	IL9..percCD4	single	_m-m-m	0.00254205
																RC-18	20	TNFa.percCD4	single	_m-m-m	0.100778
																RC-18	22	IFNg..percCD4	single	_m-m-m	0.00152621
																RC-18	22	IL10..percCD4	single	_m-m-m	0.00695413
																RC-18	22	IL13..percCD4	single	_m-m-m	0.00422236
																RC-18	22	IL17..percCD4	single	_m-m-m	7.12555e-05
																RC-18	22	IL21.percCD4	single	_m-m-m	-0.00131244
																RC-18	22	IL22.percCD4	single	_m-m-m	0.011319
																RC-18	22	IL4..percCD4	single	_m-m-m	0.00141933
																RC-18	22	IL5.percCD4	single	_m-m-m	-0.00241112
																RC-18	22	IL9..percCD4	single	_m-m-m	0.00166872
																RC-18	22	TNFa.percCD4	single	_m-m-m	0.0100123
																RC-18	26	IFNg..percCD4	single	_m-m-m	0.0201727
																RC-18	26	IL10..percCD4	single	_m-m-m	0.00837
																RC-18	26	IL13..percCD4	single	_m-m-m	0.00592781
																RC-18	26	IL17..percCD4	single	_m-m-m	0.00253041
																RC-18	26	IL21.percCD4	single	_m-m-m	0.00334447
																RC-18	26	IL22.percCD4	single	_m-m-m	0.0227207
																RC-18	26	IL4..percCD4	single	_m-m-m	0.00679481
																RC-18	26	IL5.percCD4	single	_m-m-m	0.00506082
																RC-18	26	IL9..percCD4	single	_m-m-m	0.00138111
																RC-18	26	TNFa.percCD4	single	_m-m-m	0.0130828
																RC-18	4	IFNg..percCD4	single	_m-m-m	0.0221708
																RC-18	4	IL10..percCD4	single	_m-m-m	0.00589849
																RC-18	4	IL13..percCD4	single	_m-m-m	0.00409941
																RC-18	4	IL17..percCD4	single	_m-m-m	0.00204971
																RC-18	4	IL21.percCD4	single	_m-m-m	-0.000501252
																RC-18	4	IL22.percCD4	single	_m-m-m	0.00169612
																RC-18	4	IL4..percCD4	single	_m-m-m	0.00192439
																RC-18	4	IL5.percCD4	single	_m-m-m	0.00359816
																RC-18	4	IL9..percCD4	single	_m-m-m	0.00399645
																RC-18	4	TNFa.percCD4	single	_m-m-m	0.0835454
																RC-18	8	IFNg..percCD4	single	_m-m-m	0.0264393
																RC-18	8	IL10..percCD4	single	_m-m-m	0.00898777
																RC-18	8	IL13..percCD4	single	_m-m-m	0.00581716
																RC-18	8	IL17..percCD4	single	_m-m-m	-0.00526684
																RC-18	8	IL21.percCD4	single	_m-m-m	8.75518e-06
																RC-18	8	IL22.percCD4	single	_m-m-m	0.00372093
																RC-18	8	IL4..percCD4	single	_m-m-m	0.00213125
																RC-18	8	IL5.percCD4	single	_m-m-m	0.00476029
																RC-18	8	IL9..percCD4	single	_m-m-m	-0.00787837
																RC-18	8	TNFa.percCD4	single	_m-m-m	0.0689067
																RC-18	9	IFNg..percCD4	single	_m-m-m	0.00598856
																RC-18	9	IL10..percCD4	single	_m-m-m	0.0048859
																RC-18	9	IL13..percCD4	single	_m-m-m	0.00236374
																RC-18	9	IL17..percCD4	single	_m-m-m	0.00126108
																RC-18	9	IL21.percCD4	single	_m-m-m	0.00378325
																RC-18	9	IL22.percCD4	single	_m-m-m	0.00724964
																RC-18	9	IL4..percCD4	single	_m-m-m	-0.00031685
																RC-18	9	IL5.percCD4	single	_m-m-m	0.0137135
																RC-18	9	IL9..percCD4	single	_m-m-m	-0.00142583
																RC-18	9	TNFa.percCD4	single	_m-m-m	0.025209
																RC-08	0	IFNg..percCD4	reinfection	_m-f-m	-0.000567009
																RC-08	0	IL10..percCD4	reinfection	_m-f-m	-0.000141752
																RC-08	0	IL13..percCD4	reinfection	_m-f-m	0.00262233
																RC-08	0	IL17..percCD4	reinfection	_m-f-m	0.00524466
																RC-08	0	IL21.percCD4	reinfection	_m-f-m	0.0087529
																RC-08	0	IL22.percCD4	reinfection	_m-f-m	0.00861115
																RC-08	0	IL4..percCD4	reinfection	_m-f-m	0.00262233
																RC-08	0	IL5.percCD4	reinfection	_m-f-m	-0.00333109
																RC-08	0	IL9..percCD4	reinfection	_m-f-m	0.0090718
																RC-08	0	TNFa.percCD4	reinfection	_m-f-m	0.0239199
																RC-08	11	IFNg..percCD4	reinfection	_m-f-m	0.0330745
																RC-08	11	IL10..percCD4	reinfection	_m-f-m	0.011405
																RC-08	11	IL13..percCD4	reinfection	_m-f-m	0.0258844
																RC-08	11	IL17..percCD4	reinfection	_m-f-m	-0.00153723
																RC-08	11	IL21.percCD4	reinfection	_m-f-m	0.0211735
																RC-08	11	IL22.percCD4	reinfection	_m-f-m	0.0312396
																RC-08	11	IL4..percCD4	reinfection	_m-f-m	0.0158182
																RC-08	11	IL5.percCD4	reinfection	_m-f-m	0.0070909
																RC-08	11	IL9..percCD4	reinfection	_m-f-m	-0.00252934
																RC-08	11	TNFa.percCD4	reinfection	_m-f-m	0.121339
																RC-08	13	IFNg..percCD4	reinfection	_m-f-m	0.0379246
																RC-08	13	IL10..percCD4	reinfection	_m-f-m	0.00260224
																RC-08	13	IL13..percCD4	reinfection	_m-f-m	0.0203845
																RC-08	13	IL17..percCD4	reinfection	_m-f-m	-4.03575e-05
																RC-08	13	IL21.percCD4	reinfection	_m-f-m	0.0134148
																RC-08	13	IL22.percCD4	reinfection	_m-f-m	0.0229867
																RC-08	13	IL4..percCD4	reinfection	_m-f-m	0.0203038
																RC-08	13	IL5.percCD4	reinfection	_m-f-m	0.00404461
																RC-08	13	IL9..percCD4	reinfection	_m-f-m	-0.00464997
																RC-08	13	TNFa.percCD4	reinfection	_m-f-m	0.143851
																RC-08	17	IFNg..percCD4	reinfection	_m-f-m	0.0370948
																RC-08	17	IL10..percCD4	reinfection	_m-f-m	0.0126
																RC-08	17	IL13..percCD4	reinfection	_m-f-m	0.0115223
																RC-08	17	IL17..percCD4	reinfection	_m-f-m	0.0046834
																RC-08	17	IL21.percCD4	reinfection	_m-f-m	0.0161126
																RC-08	17	IL22.percCD4	reinfection	_m-f-m	0.0134915
																RC-08	17	IL4..percCD4	reinfection	_m-f-m	0.0257587
																RC-08	17	IL5.percCD4	reinfection	_m-f-m	-0.00262105
																RC-08	17	IL9..percCD4	reinfection	_m-f-m	-0.00102428
																RC-08	17	TNFa.percCD4	reinfection	_m-f-m	0.172913
																RC-08	18	IFNg..percCD4	reinfection	_m-f-m	0.0402664
																RC-08	18	IL10..percCD4	reinfection	_m-f-m	0.00744158
																RC-08	18	IL13..percCD4	reinfection	_m-f-m	0.0372079
																RC-08	18	IL17..percCD4	reinfection	_m-f-m	0.00372079
																RC-08	18	IL21.percCD4	reinfection	_m-f-m	0.0365456
																RC-08	18	IL22.percCD4	reinfection	_m-f-m	0.0223248
																RC-08	18	IL4..percCD4	reinfection	_m-f-m	0.0520911
																RC-08	18	IL5.percCD4	reinfection	_m-f-m	0
																RC-08	18	IL9..percCD4	reinfection	_m-f-m	0.00545472
																RC-08	18	TNFa.percCD4	reinfection	_m-f-m	0.161066
																RC-08	2	IFNg..percCD4	reinfection	_m-f-m	0.00724979
																RC-08	2	IL10..percCD4	reinfection	_m-f-m	0
																RC-08	2	IL13..percCD4	reinfection	_m-f-m	-0.00195879
																RC-08	2	IL17..percCD4	reinfection	_m-f-m	-0.000146339
																RC-08	2	IL21.percCD4	reinfection	_m-f-m	0.00347856
																RC-08	2	IL22.percCD4	reinfection	_m-f-m	0.0104357
																RC-08	2	IL4..percCD4	reinfection	_m-f-m	-0.000146339
																RC-08	2	IL5.percCD4	reinfection	_m-f-m	0.00122709
																RC-08	2	IL9..percCD4	reinfection	_m-f-m	0.00470565
																RC-08	2	TNFa.percCD4	reinfection	_m-f-m	0.0194979
																RC-08	20	IFNg..percCD4	reinfection	_m-f-m	0.0328978
																RC-08	20	IL10..percCD4	reinfection	_m-f-m	0.0110334
																RC-08	20	IL13..percCD4	reinfection	_m-f-m	0.0156608
																RC-08	20	IL17..percCD4	reinfection	_m-f-m	0.00315239
																RC-08	20	IL21.percCD4	reinfection	_m-f-m	0.0120028
																RC-08	20	IL22.percCD4	reinfection	_m-f-m	0.0168325
																RC-08	20	IL4..percCD4	reinfection	_m-f-m	0.0345751
																RC-08	20	IL5.percCD4	reinfection	_m-f-m	-0.00375913
																RC-08	20	IL9..percCD4	reinfection	_m-f-m	0.0101232
																RC-08	20	TNFa.percCD4	reinfection	_m-f-m	0.158387
																RC-08	22	IFNg..percCD4	reinfection	_m-f-m	0.0314693
																RC-08	22	IL10..percCD4	reinfection	_m-f-m	0.0121693
																RC-08	22	IL13..percCD4	reinfection	_m-f-m	0.0104308
																RC-08	22	IL17..percCD4	reinfection	_m-f-m	-0.00167949
																RC-08	22	IL21.percCD4	reinfection	_m-f-m	0.0140847
																RC-08	22	IL22.percCD4	reinfection	_m-f-m	0.022718
																RC-08	22	IL4..percCD4	reinfection	_m-f-m	0.026077
																RC-08	22	IL5.percCD4	reinfection	_m-f-m	-0.00329999
																RC-08	22	IL9..percCD4	reinfection	_m-f-m	0.0107257
																RC-08	22	TNFa.percCD4	reinfection	_m-f-m	0.109759
																RC-08	26	IFNg..percCD4	reinfection	_m-f-m	0.0592018
																RC-08	26	IL10..percCD4	reinfection	_m-f-m	0.0142901
																RC-08	26	IL13..percCD4	reinfection	_m-f-m	0.0633485
																RC-08	26	IL17..percCD4	reinfection	_m-f-m	0
																RC-08	26	IL21.percCD4	reinfection	_m-f-m	-0.00395522
																RC-08	26	IL22.percCD4	reinfection	_m-f-m	0.0245292
																RC-08	26	IL4..percCD4	reinfection	_m-f-m	0.0326631
																RC-08	26	IL5.percCD4	reinfection	_m-f-m	0.00612432
																RC-08	26	IL9..percCD4	reinfection	_m-f-m	0.0226793
																RC-08	26	TNFa.percCD4	reinfection	_m-f-m	0.153108
																RC-08	4	IFNg..percCD4	reinfection	_m-f-m	0.00926856
																RC-08	4	IL10..percCD4	reinfection	_m-f-m	-0.0058834
																RC-08	4	IL13..percCD4	reinfection	_m-f-m	0
																RC-08	4	IL17..percCD4	reinfection	_m-f-m	-0.00435212
																RC-08	4	IL21.percCD4	reinfection	_m-f-m	0.00789844
																RC-08	4	IL22.percCD4	reinfection	_m-f-m	0.0162804
																RC-08	4	IL4..percCD4	reinfection	_m-f-m	0.0040298
																RC-08	4	IL5.percCD4	reinfection	_m-f-m	0.0080596
																RC-08	4	IL9..percCD4	reinfection	_m-f-m	-0.0204708
																RC-08	4	TNFa.percCD4	reinfection	_m-f-m	0.0490022
																RC-08	8	IFNg..percCD4	reinfection	_m-f-m	0.00798294
																RC-08	8	IL10..percCD4	reinfection	_m-f-m	0.005418
																RC-08	8	IL13..percCD4	reinfection	_m-f-m	-0.00294911
																RC-08	8	IL17..percCD4	reinfection	_m-f-m	-0.00147456
																RC-08	8	IL21.percCD4	reinfection	_m-f-m	0.005418
																RC-08	8	IL22.percCD4	reinfection	_m-f-m	0.01074
																RC-08	8	IL4..percCD4	reinfection	_m-f-m	0.0110281
																RC-08	8	IL5.percCD4	reinfection	_m-f-m	0.00118642
																RC-08	8	IL9..percCD4	reinfection	_m-f-m	-0.010288
																RC-08	8	TNFa.percCD4	reinfection	_m-f-m	0.0638296
																RC-08	9	IFNg..percCD4	reinfection	_m-f-m	0.0254837
																RC-08	9	IL10..percCD4	reinfection	_m-f-m	0.0054608
																RC-08	9	IL13..percCD4	reinfection	_m-f-m	0.00364053
																RC-08	9	IL17..percCD4	reinfection	_m-f-m	0
																RC-08	9	IL21.percCD4	reinfection	_m-f-m	0.016739
																RC-08	9	IL22.percCD4	reinfection	_m-f-m	0.0116348
																RC-08	9	IL4..percCD4	reinfection	_m-f-m	0.012831
																RC-08	9	IL5.percCD4	reinfection	_m-f-m	-0.00155283
																RC-08	9	IL9..percCD4	reinfection	_m-f-m	0.0122588
																RC-08	9	TNFa.percCD4	reinfection	_m-f-m	0.0645116
																RC-09	0	IFNg..percCD4	reinfection	_m-m-m	0.022714
																RC-09	0	IL10..percCD4	reinfection	_m-m-m	0.00191636
																RC-09	0	IL13..percCD4	reinfection	_m-m-m	0.00268388
																RC-09	0	IL17..percCD4	reinfection	_m-m-m	-0.000480311
																RC-09	0	IL21.percCD4	reinfection	_m-m-m	0.0100621
																RC-09	0	IL22.percCD4	reinfection	_m-m-m	0.0150485
																RC-09	0	IL4..percCD4	reinfection	_m-m-m	0.00440714
																RC-09	0	IL5.percCD4	reinfection	_m-m-m	-0.000480311
																RC-09	0	IL9..percCD4	reinfection	_m-m-m	0.012746
																RC-09	0	TNFa.percCD4	reinfection	_m-m-m	0.0760054
																RC-09	11	IFNg..percCD4	reinfection	_m-m-m	0.0466452
																RC-09	11	IL10..percCD4	reinfection	_m-m-m	0.0064328
																RC-09	11	IL13..percCD4	reinfection	_m-m-m	0.0450296
																RC-09	11	IL17..percCD4	reinfection	_m-m-m	0.00214427
																RC-09	11	IL21.percCD4	reinfection	_m-m-m	0.00550022
																RC-09	11	IL22.percCD4	reinfection	_m-m-m	0.0156929
																RC-09	11	IL4..percCD4	reinfection	_m-m-m	0.020914
																RC-09	11	IL5.percCD4	reinfection	_m-m-m	-0.00133648
																RC-09	11	IL9..percCD4	reinfection	_m-m-m	-0.00360553
																RC-09	11	TNFa.percCD4	reinfection	_m-m-m	0.161253
																RC-09	17	IFNg..percCD4	reinfection	_m-m-m	0.0154689
																RC-09	17	IL10..percCD4	reinfection	_m-m-m	0.0148084
																RC-09	17	IL13..percCD4	reinfection	_m-m-m	0.0156959
																RC-09	17	IL17..percCD4	reinfection	_m-m-m	0.00423097
																RC-09	17	IL21.percCD4	reinfection	_m-m-m	0.0113514
																RC-09	17	IL22.percCD4	reinfection	_m-m-m	0.0111244
																RC-09	17	IL4..percCD4	reinfection	_m-m-m	0.0293898
																RC-09	17	IL5.percCD4	reinfection	_m-m-m	-0.00134149
																RC-09	17	IL9..percCD4	reinfection	_m-m-m	0.00398347
																RC-09	17	TNFa.percCD4	reinfection	_m-m-m	0.0876381
																RC-09	18	IFNg..percCD4	reinfection	_m-m-m	0.00143089
																RC-09	18	IL10..percCD4	reinfection	_m-m-m	0.00141027
																RC-09	18	IL13..percCD4	reinfection	_m-m-m	0.00692758
																RC-09	18	IL17..percCD4	reinfection	_m-m-m	1.03122e-05
																RC-09	18	IL21.percCD4	reinfection	_m-m-m	0.00416892
																RC-09	18	IL22.percCD4	reinfection	_m-m-m	0.00971202
																RC-09	18	IL4..percCD4	reinfection	_m-m-m	0.0110759
																RC-09	18	IL5.percCD4	reinfection	_m-m-m	0.00140511
																RC-09	18	IL9..percCD4	reinfection	_m-m-m	0.00557403
																RC-09	18	TNFa.percCD4	reinfection	_m-m-m	0.0443912
																RC-09	2	IFNg..percCD4	reinfection	_m-m-m	-0.00130156
																RC-09	2	IL10..percCD4	reinfection	_m-m-m	-0.00176511
																RC-09	2	IL13..percCD4	reinfection	_m-m-m	0.00222866
																RC-09	2	IL17..percCD4	reinfection	_m-m-m	-0.00199688
																RC-09	2	IL21.percCD4	reinfection	_m-m-m	-0.00775576
																RC-09	2	IL22.percCD4	reinfection	_m-m-m	0.0140673
																RC-09	2	IL4..percCD4	reinfection	_m-m-m	0.0136037
																RC-09	2	IL5.percCD4	reinfection	_m-m-m	0.000695327
																RC-09	2	IL9..percCD4	reinfection	_m-m-m	-0.00882555
																RC-09	2	TNFa.percCD4	reinfection	_m-m-m	0.0219122
																RC-09	20	IFNg..percCD4	reinfection	_m-m-m	0.00856
																RC-09	20	IL10..percCD4	reinfection	_m-m-m	0.00595169
																RC-09	20	IL13..percCD4	reinfection	_m-m-m	0.0260262
																RC-09	20	IL17..percCD4	reinfection	_m-m-m	-0.00167169
																RC-09	20	IL21.percCD4	reinfection	_m-m-m	0.00270198
																RC-09	20	IL22.percCD4	reinfection	_m-m-m	0.0265882
																RC-09	20	IL4..percCD4	reinfection	_m-m-m	0.0279789
																RC-09	20	IL5.percCD4	reinfection	_m-m-m	-0.0103111
																RC-09	20	IL9..percCD4	reinfection	_m-m-m	0.0103254
																RC-09	20	TNFa.percCD4	reinfection	_m-m-m	0.149204
																RC-09	22	IFNg..percCD4	reinfection	_m-m-m	0.0110373
																RC-09	22	IL10..percCD4	reinfection	_m-m-m	0.014834
																RC-09	22	IL13..percCD4	reinfection	_m-m-m	0.0258235
																RC-09	22	IL17..percCD4	reinfection	_m-m-m	0.00122106
																RC-09	22	IL21.percCD4	reinfection	_m-m-m	-0.00406856
																RC-09	22	IL22.percCD4	reinfection	_m-m-m	0.00701162
																RC-09	22	IL4..percCD4	reinfection	_m-m-m	0.0234721
																RC-09	22	IL5.percCD4	reinfection	_m-m-m	0.00253275
																RC-09	22	IL9..percCD4	reinfection	_m-m-m	0.011128
																RC-09	22	TNFa.percCD4	reinfection	_m-m-m	0.134732
																RC-09	26	IFNg..percCD4	reinfection	_m-m-m	0.0640656
																RC-09	26	IL10..percCD4	reinfection	_m-m-m	0.0147552
																RC-09	26	IL13..percCD4	reinfection	_m-m-m	0.0328737
																RC-09	26	IL17..percCD4	reinfection	_m-m-m	0.00821841
																RC-09	26	IL21.percCD4	reinfection	_m-m-m	0.00653674
																RC-09	26	IL22.percCD4	reinfection	_m-m-m	0.00321139
																RC-09	26	IL4..percCD4	reinfection	_m-m-m	0.0246362
																RC-09	26	IL5.percCD4	reinfection	_m-m-m	0.00328737
																RC-09	26	IL9..percCD4	reinfection	_m-m-m	0.0245603
																RC-09	26	TNFa.percCD4	reinfection	_m-m-m	0.460041
																RC-09	4	IFNg..percCD4	reinfection	_m-m-m	0.0267099
																RC-09	4	IL10..percCD4	reinfection	_m-m-m	0.00678204
																RC-09	4	IL13..percCD4	reinfection	_m-m-m	0
																RC-09	4	IL17..percCD4	reinfection	_m-m-m	0
																RC-09	4	IL21.percCD4	reinfection	_m-m-m	-0.00552717
																RC-09	4	IL22.percCD4	reinfection	_m-m-m	0.0102776
																RC-09	4	IL4..percCD4	reinfection	_m-m-m	0.0139824
																RC-09	4	IL5.percCD4	reinfection	_m-m-m	-0.00286816
																RC-09	4	IL9..percCD4	reinfection	_m-m-m	0.00041829
																RC-09	4	TNFa.percCD4	reinfection	_m-m-m	0.0437695
																RC-09	8	IFNg..percCD4	reinfection	_m-m-m	0.0275527
																RC-09	8	IL10..percCD4	reinfection	_m-m-m	0.0058143
																RC-09	8	IL13..percCD4	reinfection	_m-m-m	0.00403444
																RC-09	8	IL17..percCD4	reinfection	_m-m-m	0
																RC-09	8	IL21.percCD4	reinfection	_m-m-m	0.00602797
																RC-09	8	IL22.percCD4	reinfection	_m-m-m	0.0108455
																RC-09	8	IL4..percCD4	reinfection	_m-m-m	0.0103708
																RC-09	8	IL5.percCD4	reinfection	_m-m-m	-0.00355973
																RC-09	8	IL9..percCD4	reinfection	_m-m-m	-0.00412916
																RC-09	8	TNFa.percCD4	reinfection	_m-m-m	0.0565768
																RC-09	9	IFNg..percCD4	reinfection	_m-m-m	0.0383134
																RC-09	9	IL10..percCD4	reinfection	_m-m-m	0.00670032
																RC-09	9	IL13..percCD4	reinfection	_m-m-m	0.00446688
																RC-09	9	IL17..percCD4	reinfection	_m-m-m	0.00223344
																RC-09	9	IL21.percCD4	reinfection	_m-m-m	0.00910623
																RC-09	9	IL22.percCD4	reinfection	_m-m-m	0.00704527
																RC-09	9	IL4..percCD4	reinfection	_m-m-m	0.00704527
																RC-09	9	IL5.percCD4	reinfection	_m-m-m	0.000517427
																RC-09	9	IL9..percCD4	reinfection	_m-m-m	0.00103485
																RC-09	9	TNFa.percCD4	reinfection	_m-m-m	0.0838446
																RC-10	0	IFNg..percCD4	reinfection	_m-f-m	0.00447627
																RC-10	0	IL10..percCD4	reinfection	_m-f-m	0
																RC-10	0	IL13..percCD4	reinfection	_m-f-m	0.00277027
																RC-10	0	IL17..percCD4	reinfection	_m-f-m	0.00138514
																RC-10	0	IL21.percCD4	reinfection	_m-f-m	-0.00122471
																RC-10	0	IL22.percCD4	reinfection	_m-f-m	0.00586141
																RC-10	0	IL4..percCD4	reinfection	_m-f-m	0.000320855
																RC-10	0	IL5.percCD4	reinfection	_m-f-m	0
																RC-10	0	IL9..percCD4	reinfection	_m-f-m	0.00879211
																RC-10	0	TNFa.percCD4	reinfection	_m-f-m	0.0107917
																RC-10	11	IFNg..percCD4	reinfection	_m-f-m	0.0948803
																RC-10	11	IL10..percCD4	reinfection	_m-f-m	0.0112589
																RC-10	11	IL13..percCD4	reinfection	_m-f-m	0.0151808
																RC-10	11	IL17..percCD4	reinfection	_m-f-m	0.00253014
																RC-10	11	IL21.percCD4	reinfection	_m-f-m	0.00759042
																RC-10	11	IL22.percCD4	reinfection	_m-f-m	0.00974046
																RC-10	11	IL4..percCD4	reinfection	_m-f-m	0.0253014
																RC-10	11	IL5.percCD4	reinfection	_m-f-m	0.00227674
																RC-10	11	IL9..percCD4	reinfection	_m-f-m	0.00442679
																RC-10	11	TNFa.percCD4	reinfection	_m-f-m	0.0713354
																RC-10	13	IFNg..percCD4	reinfection	_m-f-m	0.0731314
																RC-10	13	IL10..percCD4	reinfection	_m-f-m	0.00916544
																RC-10	13	IL13..percCD4	reinfection	_m-f-m	0.0122206
																RC-10	13	IL17..percCD4	reinfection	_m-f-m	-0.00213281
																RC-10	13	IL21.percCD4	reinfection	_m-f-m	0.00489982
																RC-10	13	IL22.percCD4	reinfection	_m-f-m	0.0109141
																RC-10	13	IL4..percCD4	reinfection	_m-f-m	0.0120765
																RC-10	13	IL5.percCD4	reinfection	_m-f-m	-0.00324724
																RC-10	13	IL9..percCD4	reinfection	_m-f-m	0.00388143
																RC-10	13	TNFa.percCD4	reinfection	_m-f-m	0.0844212
																RC-10	17	IFNg..percCD4	reinfection	_m-f-m	0.0683657
																RC-10	17	IL10..percCD4	reinfection	_m-f-m	0.0054385
																RC-10	17	IL13..percCD4	reinfection	_m-f-m	0.00976457
																RC-10	17	IL17..percCD4	reinfection	_m-f-m	0.00108495
																RC-10	17	IL21.percCD4	reinfection	_m-f-m	0.00650971
																RC-10	17	IL22.percCD4	reinfection	_m-f-m	0.00873456
																RC-10	17	IL4..percCD4	reinfection	_m-f-m	0.0130469
																RC-10	17	IL5.percCD4	reinfection	_m-f-m	-0.00105748
																RC-10	17	IL9..percCD4	reinfection	_m-f-m	0.0033098
																RC-10	17	TNFa.percCD4	reinfection	_m-f-m	0.0798197
																RC-10	18	IFNg..percCD4	reinfection	_m-f-m	0.0898127
																RC-10	18	IL10..percCD4	reinfection	_m-f-m	0.00545199
																RC-10	18	IL13..percCD4	reinfection	_m-f-m	0.0095684
																RC-10	18	IL17..percCD4	reinfection	_m-f-m	0.00411641
																RC-10	18	IL21.percCD4	reinfection	_m-f-m	0.00801346
																RC-10	18	IL22.percCD4	reinfection	_m-f-m	-0.00925876
																RC-10	18	IL4..percCD4	reinfection	_m-f-m	0.00823283
																RC-10	18	IL5.percCD4	reinfection	_m-f-m	0.000329044
																RC-10	18	IL9..percCD4	reinfection	_m-f-m	0.00911028
																RC-10	18	TNFa.percCD4	reinfection	_m-f-m	0.131416
																RC-10	4	IFNg..percCD4	reinfection	_m-f-m	0.00281993
																RC-10	4	IL10..percCD4	reinfection	_m-f-m	0.00304395
																RC-10	4	IL13..percCD4	reinfection	_m-f-m	0.00482552
																RC-10	4	IL17..percCD4	reinfection	_m-f-m	0.00152198
																RC-10	4	IL21.percCD4	reinfection	_m-f-m	-0.00226518
																RC-10	4	IL22.percCD4	reinfection	_m-f-m	0.0035987
																RC-10	4	IL4..percCD4	reinfection	_m-f-m	0.00786948
																RC-10	4	IL5.percCD4	reinfection	_m-f-m	0.00051918
																RC-10	4	IL9..percCD4	reinfection	_m-f-m	0.0035987
																RC-10	4	TNFa.percCD4	reinfection	_m-f-m	-0.00780899
																RC-10	9	IFNg..percCD4	reinfection	_m-f-m	0.0375967
																RC-10	9	IL10..percCD4	reinfection	_m-f-m	0.00340762
																RC-10	9	IL13..percCD4	reinfection	_m-f-m	2.82135e-05
																RC-10	9	IL17..percCD4	reinfection	_m-f-m	0
																RC-10	9	IL21.percCD4	reinfection	_m-f-m	0
																RC-10	9	IL22.percCD4	reinfection	_m-f-m	0.0238815
																RC-10	9	IL4..percCD4	reinfection	_m-f-m	0.0102511
																RC-10	9	IL5.percCD4	reinfection	_m-f-m	2.82135e-05
																RC-10	9	IL9..percCD4	reinfection	_m-f-m	0.00687167
																RC-10	9	TNFa.percCD4	reinfection	_m-f-m	0.0341608
																RC-11	0	IFNg..percCD4	reinfection	_m-m-m	0.00272156
																RC-11	0	IL10..percCD4	reinfection	_m-m-m	-0.000367214
																RC-11	0	IL13..percCD4	reinfection	_m-m-m	-0.00241461
																RC-11	0	IL17..percCD4	reinfection	_m-m-m	0.000154278
																RC-11	0	IL21.percCD4	reinfection	_m-m-m	0.00104137
																RC-11	0	IL22.percCD4	reinfection	_m-m-m	0.0229006
																RC-11	0	IL4..percCD4	reinfection	_m-m-m	0.00409318
																RC-11	0	IL5.percCD4	reinfection	_m-m-m	-0.000523101
																RC-11	0	IL9..percCD4	reinfection	_m-m-m	-0.00144877
																RC-11	0	TNFa.percCD4	reinfection	_m-m-m	0.0269456
																RC-11	11	IFNg..percCD4	reinfection	_m-m-m	0.00413266
																RC-11	11	IL10..percCD4	reinfection	_m-m-m	0.00216548
																RC-11	11	IL13..percCD4	reinfection	_m-m-m	0.00335878
																RC-11	11	IL17..percCD4	reinfection	_m-m-m	0.00227604
																RC-11	11	IL21.percCD4	reinfection	_m-m-m	-0.00395368
																RC-11	11	IL22.percCD4	reinfection	_m-m-m	0.0183188
																RC-11	11	IL4..percCD4	reinfection	_m-m-m	0.00121611
																RC-11	11	IL5.percCD4	reinfection	_m-m-m	-0.00717909
																RC-11	11	IL9..percCD4	reinfection	_m-m-m	0.00249715
																RC-11	11	TNFa.percCD4	reinfection	_m-m-m	0.0385662
																RC-11	13	IFNg..percCD4	reinfection	_m-m-m	0.00805679
																RC-11	13	IL10..percCD4	reinfection	_m-m-m	0.000683391
																RC-11	13	IL13..percCD4	reinfection	_m-m-m	0.00205915
																RC-11	13	IL17..percCD4	reinfection	_m-m-m	-0.00137576
																RC-11	13	IL21.percCD4	reinfection	_m-m-m	-0.00173542
																RC-11	13	IL22.percCD4	reinfection	_m-m-m	0.0176602
																RC-11	13	IL4..percCD4	reinfection	_m-m-m	0.00333602
																RC-11	13	IL5.percCD4	reinfection	_m-m-m	-0.000962114
																RC-11	13	IL9..percCD4	reinfection	_m-m-m	-0.00369568
																RC-11	13	TNFa.percCD4	reinfection	_m-m-m	0.0341784
																RC-11	17	IFNg..percCD4	reinfection	_m-m-m	0.00886298
																RC-11	17	IL10..percCD4	reinfection	_m-m-m	-0.000799075
																RC-11	17	IL13..percCD4	reinfection	_m-m-m	0.00386482
																RC-11	17	IL17..percCD4	reinfection	_m-m-m	0.00246537
																RC-11	17	IL21.percCD4	reinfection	_m-m-m	-0.00339571
																RC-11	17	IL22.percCD4	reinfection	_m-m-m	0.0182603
																RC-11	17	IL4..percCD4	reinfection	_m-m-m	0.00140017
																RC-11	17	IL5.percCD4	reinfection	_m-m-m	-0.00166343
																RC-11	17	IL9..percCD4	reinfection	_m-m-m	-0.00239794
																RC-11	17	TNFa.percCD4	reinfection	_m-m-m	0.0466547
																RC-11	18	IFNg..percCD4	reinfection	_m-m-m	-0.000427164
																RC-11	18	IL10..percCD4	reinfection	_m-m-m	-0.00256118
																RC-11	18	IL13..percCD4	reinfection	_m-m-m	-0.00128059
																RC-11	18	IL17..percCD4	reinfection	_m-m-m	-0.00136602
																RC-11	18	IL21.percCD4	reinfection	_m-m-m	-0.00324464
																RC-11	18	IL22.percCD4	reinfection	_m-m-m	0.00170595
																RC-11	18	IL4..percCD4	reinfection	_m-m-m	0.0044389
																RC-11	18	IL5.percCD4	reinfection	_m-m-m	-0.0135748
																RC-11	18	IL9..percCD4	reinfection	_m-m-m	-0.00520779
																RC-11	18	TNFa.percCD4	reinfection	_m-m-m	-0.00580673
																RC-11	2	IFNg..percCD4	reinfection	_m-m-m	-0.00119315
																RC-11	2	IL10..percCD4	reinfection	_m-m-m	-0.00284883
																RC-11	2	IL13..percCD4	reinfection	_m-m-m	-0.0057797
																RC-11	2	IL17..percCD4	reinfection	_m-m-m	-0.0179134
																RC-11	2	IL21.percCD4	reinfection	_m-m-m	-0.00487725
																RC-11	2	IL22.percCD4	reinfection	_m-m-m	0.0231789
																RC-11	2	IL4..percCD4	reinfection	_m-m-m	-0.00410916
																RC-11	2	IL5.percCD4	reinfection	_m-m-m	-0.0080691
																RC-11	2	IL9..percCD4	reinfection	_m-m-m	-0.000178942
																RC-11	2	TNFa.percCD4	reinfection	_m-m-m	-0.00291539
																RC-11	20	IFNg..percCD4	reinfection	_m-m-m	0.00508902
																RC-11	20	IL10..percCD4	reinfection	_m-m-m	-0.000670751
																RC-11	20	IL13..percCD4	reinfection	_m-m-m	0.000279706
																RC-11	20	IL17..percCD4	reinfection	_m-m-m	0.00260018
																RC-11	20	IL21.percCD4	reinfection	_m-m-m	-0.00117313
																RC-11	20	IL22.percCD4	reinfection	_m-m-m	-0.00382762
																RC-11	20	IL4..percCD4	reinfection	_m-m-m	0.00771772
																RC-11	20	IL5.percCD4	reinfection	_m-m-m	0.000196884
																RC-11	20	IL9..percCD4	reinfection	_m-m-m	0.00153839
																RC-11	20	TNFa.percCD4	reinfection	_m-m-m	0.0035846
																RC-11	22	IFNg..percCD4	reinfection	_m-m-m	-0.00266825
																RC-11	22	IL10..percCD4	reinfection	_m-m-m	0.00198238
																RC-11	22	IL13..percCD4	reinfection	_m-m-m	0.00233597
																RC-11	22	IL17..percCD4	reinfection	_m-m-m	0.00110905
																RC-11	22	IL21.percCD4	reinfection	_m-m-m	-0.00481677
																RC-11	22	IL22.percCD4	reinfection	_m-m-m	0.0140854
																RC-11	22	IL4..percCD4	reinfection	_m-m-m	-0.00538477
																RC-11	22	IL5.percCD4	reinfection	_m-m-m	-0.00049842
																RC-11	22	IL9..percCD4	reinfection	_m-m-m	-0.00115733
																RC-11	22	TNFa.percCD4	reinfection	_m-m-m	0.0099432
																RC-11	26	IFNg..percCD4	reinfection	_m-m-m	0.0083789
																RC-11	26	IL10..percCD4	reinfection	_m-m-m	-0.000775191
																RC-11	26	IL13..percCD4	reinfection	_m-m-m	-0.00321445
																RC-11	26	IL17..percCD4	reinfection	_m-m-m	0.00363132
																RC-11	26	IL21.percCD4	reinfection	_m-m-m	-0.00631521
																RC-11	26	IL22.percCD4	reinfection	_m-m-m	0.010291
																RC-11	26	IL4..percCD4	reinfection	_m-m-m	-0.0138018
																RC-11	26	IL5.percCD4	reinfection	_m-m-m	-0.00383806
																RC-11	26	IL9..percCD4	reinfection	_m-m-m	-0.00402754
																RC-11	26	TNFa.percCD4	reinfection	_m-m-m	0.0181427
																RC-11	4	IFNg..percCD4	reinfection	_m-m-m	-0.00167762
																RC-11	4	IL10..percCD4	reinfection	_m-m-m	0.00346591
																RC-11	4	IL13..percCD4	reinfection	_m-m-m	0.00662099
																RC-11	4	IL17..percCD4	reinfection	_m-m-m	0.00270801
																RC-11	4	IL21.percCD4	reinfection	_m-m-m	0.000110669
																RC-11	4	IL22.percCD4	reinfection	_m-m-m	0.00988674
																RC-11	4	IL4..percCD4	reinfection	_m-m-m	-0.0166484
																RC-11	4	IL5.percCD4	reinfection	_m-m-m	-3.8355e-05
																RC-11	4	IL9..percCD4	reinfection	_m-m-m	-0.0104361
																RC-11	4	TNFa.percCD4	reinfection	_m-m-m	0.0323938
																RC-11	8	IFNg..percCD4	reinfection	_m-m-m	0.0203675
																RC-11	8	IL10..percCD4	reinfection	_m-m-m	-0.00172433
																RC-11	8	IL13..percCD4	reinfection	_m-m-m	0.0041108
																RC-11	8	IL17..percCD4	reinfection	_m-m-m	1.77709e-05
																RC-11	8	IL21.percCD4	reinfection	_m-m-m	-0.00576852
																RC-11	8	IL22.percCD4	reinfection	_m-m-m	0.0223318
																RC-11	8	IL4..percCD4	reinfection	_m-m-m	-0.0157234
																RC-11	8	IL5.percCD4	reinfection	_m-m-m	-0.000133351
																RC-11	8	IL9..percCD4	reinfection	_m-m-m	-0.00159546
																RC-11	8	TNFa.percCD4	reinfection	_m-m-m	0.0667374
																RC-11	9	IFNg..percCD4	reinfection	_m-m-m	0.00110535
																RC-11	9	IL10..percCD4	reinfection	_m-m-m	0.00293576
																RC-11	9	IL13..percCD4	reinfection	_m-m-m	0.00233553
																RC-11	9	IL17..percCD4	reinfection	_m-m-m	-0.00545553
																RC-11	9	IL21.percCD4	reinfection	_m-m-m	-0.000873617
																RC-11	9	IL22.percCD4	reinfection	_m-m-m	0.018809
																RC-11	9	IL4..percCD4	reinfection	_m-m-m	-0.00249006
																RC-11	9	IL5.percCD4	reinfection	_m-m-m	-0.00111729
																RC-11	9	IL9..percCD4	reinfection	_m-m-m	-0.00260891
																RC-11	9	TNFa.percCD4	reinfection	_m-m-m	0.00114687
																RC-20	0	IFNg..percCD4	single	_m-m-m	-0.00254626
																RC-20	0	IL10..percCD4	single	_m-m-m	-0.00216843
																RC-20	0	IL13..percCD4	single	_m-m-m	0.00171668
																RC-20	0	IL17..percCD4	single	_m-m-m	-0.0014949
																RC-20	0	IL21.percCD4	single	_m-m-m	0.000443546
																RC-20	0	IL22.percCD4	single	_m-m-m	-0.00165096
																RC-20	0	IL4..percCD4	single	_m-m-m	0.00522395
																RC-20	0	IL5.percCD4	single	_m-m-m	-0.00105136
																RC-20	0	IL9..percCD4	single	_m-m-m	0.00671885
																RC-20	0	TNFa.percCD4	single	_m-m-m	0.016715
																RC-20	11	IFNg..percCD4	single	_m-m-m	0.0125337
																RC-20	11	IL10..percCD4	single	_m-m-m	0.00333343
																RC-20	11	IL13..percCD4	single	_m-m-m	0.00106669
																RC-20	11	IL17..percCD4	single	_m-m-m	-0.000266713
																RC-20	11	IL21.percCD4	single	_m-m-m	-0.000266713
																RC-20	11	IL22.percCD4	single	_m-m-m	0.012267
																RC-20	11	IL4..percCD4	single	_m-m-m	0.00466684
																RC-20	11	IL5.percCD4	single	_m-m-m	-0.000533426
																RC-20	11	IL9..percCD4	single	_m-m-m	0.000933335
																RC-20	11	TNFa.percCD4	single	_m-m-m	0.0337345
																RC-20	13	IFNg..percCD4	single	_m-m-m	0.0114981
																RC-20	13	IL10..percCD4	single	_m-m-m	0.00365407
																RC-20	13	IL13..percCD4	single	_m-m-m	0.00121802
																RC-20	13	IL17..percCD4	single	_m-m-m	-0.000839065
																RC-20	13	IL21.percCD4	single	_m-m-m	0.00487209
																RC-20	13	IL22.percCD4	single	_m-m-m	0.00380565
																RC-20	13	IL4..percCD4	single	_m-m-m	0.00372986
																RC-20	13	IL5.percCD4	single	_m-m-m	0.00357827
																RC-20	13	IL9..percCD4	single	_m-m-m	0.0014454
																RC-20	13	TNFa.percCD4	single	_m-m-m	0.0361671
																RC-20	18	IFNg..percCD4	single	_m-m-m	0.000176854
																RC-20	18	IL10..percCD4	single	_m-m-m	0.00103486
																RC-20	18	IL13..percCD4	single	_m-m-m	-0.00301617
																RC-20	18	IL17..percCD4	single	_m-m-m	-0.0019813
																RC-20	18	IL21.percCD4	single	_m-m-m	-0.0039626
																RC-20	18	IL22.percCD4	single	_m-m-m	0.00529223
																RC-20	18	IL4..percCD4	single	_m-m-m	0.00218763
																RC-20	18	IL5.percCD4	single	_m-m-m	-0.00189287
																RC-20	18	IL9..percCD4	single	_m-m-m	-0.00195183
																RC-20	18	TNFa.percCD4	single	_m-m-m	0.0105255
																RC-20	2	IFNg..percCD4	single	_m-m-m	-0.00395177
																RC-20	2	IL10..percCD4	single	_m-m-m	-0.00378324
																RC-20	2	IL13..percCD4	single	_m-m-m	0
																RC-20	2	IL17..percCD4	single	_m-m-m	-0.00193375
																RC-20	2	IL21.percCD4	single	_m-m-m	-0.00554847
																RC-20	2	IL22.percCD4	single	_m-m-m	0.0105071
																RC-20	2	IL4..percCD4	single	_m-m-m	0.00353045
																RC-20	2	IL5.percCD4	single	_m-m-m	-0.00201802
																RC-20	2	IL9..percCD4	single	_m-m-m	-0.00378324
																RC-20	2	TNFa.percCD4	single	_m-m-m	-0.000842636
																RC-20	20	IFNg..percCD4	single	_m-m-m	0.00686523
																RC-20	20	IL10..percCD4	single	_m-m-m	-0.0023902
																RC-20	20	IL13..percCD4	single	_m-m-m	0
																RC-20	20	IL17..percCD4	single	_m-m-m	-0.00126998
																RC-20	20	IL21.percCD4	single	_m-m-m	-0.00104828
																RC-20	20	IL22.percCD4	single	_m-m-m	0.000521208
																RC-20	20	IL4..percCD4	single	_m-m-m	0.00276165
																RC-20	20	IL5.percCD4	single	_m-m-m	0.00537355
																RC-20	20	IL9..percCD4	single	_m-m-m	-0.00463064
																RC-20	20	TNFa.percCD4	single	_m-m-m	0.0176901
																RC-20	22	IFNg..percCD4	single	_m-m-m	0.0114882
																RC-20	22	IL10..percCD4	single	_m-m-m	0.0078298
																RC-20	22	IL13..percCD4	single	_m-m-m	0.00454747
																RC-20	22	IL17..percCD4	single	_m-m-m	0.000188016
																RC-20	22	IL21.percCD4	single	_m-m-m	-0.00121415
																RC-20	22	IL22.percCD4	single	_m-m-m	0.019831
[truncated: 644 more rows]

## Sheet: Figure 2b
Figure 2b
Summarised
Timepoint	Group	marker	mean	upper SEM	lower SEM		Raw data in Figure 2a sheet
0	reinfection	IL10..percCD4	-4.24942e-05	0.000559437	-0.000644425
2	reinfection	IL10..percCD4	0.000929745	0.00195097	-9.14773e-05
4	reinfection	IL10..percCD4	0.00438077	0.00632869	0.00243285
8	reinfection	IL10..percCD4	0.00414058	0.00568575	0.00259541
9	reinfection	IL10..percCD4	0.0100314	0.0137631	0.0062997
11	reinfection	IL10..percCD4	0.00952026	0.0122783	0.00676222
13	reinfection	IL10..percCD4	0.00642404	0.00868029	0.0041678
17	reinfection	IL10..percCD4	0.00739705	0.00894696	0.00584713
18	reinfection	IL10..percCD4	0.00609688	0.00791622	0.00427754
20	reinfection	IL10..percCD4	0.0112601	0.0138139	0.00870639
22	reinfection	IL10..percCD4	0.00910778	0.0104825	0.00773305
26	reinfection	IL10..percCD4	0.00918773	0.0111707	0.00720476
0	single	IL10..percCD4	0.00255453	0.00357092	0.00153813
2	single	IL10..percCD4	0.00199225	0.00344192	0.000542567
4	single	IL10..percCD4	0.00307356	0.00409572	0.00205141
8	single	IL10..percCD4	0.0035429	0.00424798	0.00283781
9	single	IL10..percCD4	0.00273241	0.00350086	0.00196396
11	single	IL10..percCD4	0.00301537	0.00382853	0.00220221
13	single	IL10..percCD4	0.00151897	0.00266965	0.000368299
17	single	IL10..percCD4	0.000800239	0.00224746	-0.000646979
18	single	IL10..percCD4	0.00336003	0.0046229	0.00209717
20	single	IL10..percCD4	0.00213929	0.00289835	0.00138023
22	single	IL10..percCD4	0.0046759	0.00580081	0.00355099
26	single	IL10..percCD4	0.00783782	0.00965952	0.00601612

[truncated: 40 more sheets: Figure 2c, Figure 2d, Figure 2e, Figure 2f, Figure 2g, Figure 2h, Figure 2i, Figure 2j, Figure 2k, Figure 2l, Figure 2m, Figure 2n, Stats Figure 2_AWA, Stats Figure 2_CA, Figure 3a, Figure 3b, Figure 3c, Figure 3d, Figure 3e, Statistics Figure 3 …]
